# Supplementary material for: A Bulk Acoustic Wave Strain Sensor for Near-Field Passive Wireless Sensing
Source: Sensors (Basel). 2023 Apr 12;23(8):3904. doi: 10.3390/s23083904 (PMC10145374; doi:10.3390/s23083904)
Supplement: Supplementary file 1 [file sensors-23-03904-s001.zip]

Archive with 1 entries (1 files):
- sensors-2276613-supplementary.xlsx
