# Supplementary material for: A Bulk Acoustic Wave Strain Sensor for Near-Field Passive Wireless Sensing
Source: Sensors (Basel). 2023 Apr 12;23(8):3904. doi: 10.3390/s23083904 (PMC10145374; doi:10.3390/s23083904)
Supplement: Supplementary file 1 [file sensors-23-03904-s001.zip › sensors-2276613-supplementary.xlsx]

## Sheet: Figure 2 b
Effective stiffness	Resonant frequency shift for ceramic contact unit	Resonant frequency shift for rubber contact unit
0	1.00001e+07	1.00001e+07
0.001	1.00001e+07	1.00001e+07
0.01	1.00001e+07	1.00001e+07
0.1	1.00001e+07	1.00001e+07
1	1.00001e+07	1.00001e+07
10	1.00001e+07	1.00001e+07
100	1.00001e+07	1.00001e+07
1000	1.00001e+07	1.00001e+07
10000	1.00001e+07	1.00001e+07
100000	1.00001e+07	1.00001e+07
1000000	1.00001e+07	1.00001e+07
10000000	1.00005e+07
100000000	1.00047e+07
275890000	10012800
1000000000	1.00468e+07
10000000000	1.04937e+07

## Sheet: Figure 3 a & b
Frequency	Ceramic 0 g	Ceramic 2 g	Ceramic 10 g	Ceramic 20 g	Ceramic 50 g	Rubber 0 g	Rubber 2 g	Rubber 10 g	Rubber 20 g	Rubber 50 g
9990000	0.00229	0.00208	0.00201	0.0018	0.00126	0.00203	0.00185	0.00204	0.00196	0.00154
9.99001e+06	0.00191	0.00167	0.00149	0.00128	0.00138	0.00185	0.00151	0.00171	0.00174	0.00143
9990025	0.00119	0.00124	0.00127	0.00146	0.00133	0.00128	0.00163	0.00125	0.00133	0.00142
9.99004e+06	0.00147	0.00165	0.00177	0.00173	0.00133	0.00136	0.00198	0.00151	0.00148	0.00144
9990050	0.00206	0.00194	0.00179	0.00146	0.00136	0.00186	0.00173	0.00186	0.00177	0.00144
9.99006e+06	0.00196	0.00167	0.00141	0.00139	0.00132	0.00185	0.0013	0.00172	0.0017	0.00144
9990075	0.00143	0.00137	0.00146	0.00164	0.00136	0.00144	0.00148	0.00141	0.00147	0.00144
9.99009e+06	0.00138	0.00161	0.00175	0.00155	0.00132	0.00134	0.00185	0.00148	0.00149	0.00144
9990100	0.00186	0.00185	0.00165	0.00142	0.00135	0.00172	0.00177	0.00174	0.00167	0.00144
9.99011e+06	0.00194	0.00169	0.00145	0.00155	0.00133	0.00183	0.00144	0.00171	0.00167	0.00144
9990125	0.00161	0.00146	0.00156	0.00158	0.00135	0.00156	0.00144	0.00151	0.00155	0.00144
9.99014e+06	0.00141	0.00159	0.0017	0.00147	0.00134	0.00138	0.00173	0.00149	0.00153	0.00144
9990150	0.0017	0.00178	0.00159	0.0015	0.00134	0.00162	0.00177	0.00166	0.00162	0.00144
9.99016e+06	0.00189	0.00169	0.0015	0.00157	0.00134	0.00178	0.00154	0.00169	0.00165	0.00144
9990175	0.00172	0.00152	0.0016	0.00151	0.00134	0.00164	0.00145	0.00157	0.00159	0.00144
9.99019e+06	0.0015	0.00158	0.00165	0.0015	0.00134	0.00145	0.00164	0.00152	0.00156	0.00144
9990200	0.0016	0.00173	0.00157	0.00155	0.00134	0.00155	0.00175	0.00161	0.0016	0.00144
9.99021e+06	0.00181	0.0017	0.00154	0.00153	0.00135	0.00173	0.00162	0.00167	0.00163	0.00144
9990225	0.00178	0.00157	0.00161	0.0015	0.00134	0.00168	0.00149	0.00161	0.0016	0.00145
9.99024e+06	0.0016	0.00159	0.00163	0.00153	0.00134	0.00152	0.00158	0.00156	0.00158	0.00145
9990250	0.00158	0.00169	0.00157	0.00154	0.00134	0.00152	0.00171	0.00159	0.0016	0.00145
9.99026e+06	0.00173	0.0017	0.00157	0.00152	0.00134	0.00166	0.00166	0.00164	0.00162	0.00145
9990275	0.00178	0.00161	0.00162	0.00152	0.00134	0.00169	0.00155	0.00163	0.00161	0.00145
9.99029e+06	0.00167	0.0016	0.00161	0.00154	0.00135	0.00158	0.00156	0.00159	0.0016	0.00145
9990300	0.0016	0.00167	0.00158	0.00153	0.00134	0.00153	0.00166	0.00159	0.0016	0.00145
9.99031e+06	0.00167	0.00169	0.00159	0.00152	0.00135	0.00162	0.00168	0.00163	0.00161	0.00145
9990325	0.00176	0.00164	0.00161	0.00153	0.00135	0.00168	0.0016	0.00163	0.00162	0.00145
9.99034e+06	0.00172	0.00161	0.00161	0.00153	0.00135	0.00163	0.00156	0.00161	0.00161	0.00145
9990350	0.00164	0.00166	0.00159	0.00153	0.00135	0.00156	0.00163	0.0016	0.00161	0.00145
9.99036e+06	0.00165	0.00169	0.0016	0.00153	0.00135	0.00159	0.00167	0.00162	0.00161	0.00145
9990375	0.00172	0.00166	0.00161	0.00154	0.00135	0.00166	0.00163	0.00163	0.00162	0.00145
9.99039e+06	0.00174	0.00163	0.00161	0.00153	0.00135	0.00165	0.00158	0.00162	0.00162	0.00145
9990400	0.00169	0.00165	0.00159	0.00153	0.00135	0.00159	0.0016	0.00161	0.00161	0.00145
9.99041e+06	0.00165	0.00168	0.00161	0.00154	0.00135	0.00158	0.00166	0.00161	0.00162	0.00145
9990425	0.00169	0.00167	0.00161	0.00154	0.00135	0.00163	0.00165	0.00163	0.00162	0.00145
9.99044e+06	0.00173	0.00165	0.00161	0.00154	0.00135	0.00166	0.00161	0.00163	0.00162	0.00145
9990450	0.00172	0.00165	0.0016	0.00154	0.00135	0.00162	0.0016	0.00162	0.00162	0.00146
9.99046e+06	0.00168	0.00167	0.00161	0.00154	0.00135	0.00159	0.00164	0.00162	0.00162	0.00146
9990475	0.00168	0.00168	0.00161	0.00154	0.00135	0.00161	0.00166	0.00163	0.00162	0.00146
9.99049e+06	0.00172	0.00166	0.00161	0.00154	0.00135	0.00165	0.00164	0.00163	0.00163	0.00146
9990500	0.00173	0.00166	0.00161	0.00154	0.00135	0.00165	0.00161	0.00163	0.00163	0.00146
9.99051e+06	0.00171	0.00167	0.00162	0.00154	0.00135	0.00161	0.00163	0.00163	0.00163	0.00146
9990525	0.00169	0.00168	0.00162	0.00154	0.00135	0.00161	0.00165	0.00163	0.00163	0.00146
9.99054e+06	0.0017	0.00167	0.00162	0.00154	0.00135	0.00164	0.00165	0.00164	0.00163	0.00146
9990550	0.00173	0.00166	0.00162	0.00154	0.00135	0.00165	0.00163	0.00164	0.00163	0.00146
9.99056e+06	0.00172	0.00167	0.00162	0.00154	0.00135	0.00163	0.00163	0.00163	0.00163	0.00146
9990575	0.00171	0.00168	0.00162	0.00154	0.00135	0.00162	0.00165	0.00163	0.00163	0.00146
9.99059e+06	0.0017	0.00168	0.00162	0.00155	0.00135	0.00163	0.00166	0.00164	0.00164	0.00146
9990600	0.00172	0.00167	0.00162	0.00155	0.00135	0.00165	0.00165	0.00164	0.00163	0.00146
9.99061e+06	0.00173	0.00168	0.00162	0.00155	0.00135	0.00165	0.00164	0.00164	0.00164	0.00146
9990625	0.00172	0.00168	0.00162	0.00155	0.00135	0.00163	0.00164	0.00164	0.00164	0.00146
9.99064e+06	0.00171	0.00169	0.00163	0.00155	0.00135	0.00163	0.00166	0.00164	0.00164	0.00146
9990650	0.00172	0.00168	0.00163	0.00155	0.00135	0.00164	0.00166	0.00164	0.00164	0.00146
9.99066e+06	0.00173	0.00168	0.00163	0.00155	0.00136	0.00165	0.00165	0.00165	0.00164	0.00147
9990675	0.00173	0.00168	0.00163	0.00155	0.00136	0.00165	0.00165	0.00165	0.00164	0.00147
9.99069e+06	0.00173	0.00169	0.00163	0.00155	0.00136	0.00164	0.00165	0.00165	0.00164	0.00147
9990700	0.00172	0.00169	0.00163	0.00155	0.00136	0.00164	0.00166	0.00165	0.00165	0.00147
9.99071e+06	0.00173	0.00169	0.00163	0.00156	0.00136	0.00165	0.00166	0.00165	0.00165	0.00147
9990725	0.00174	0.00169	0.00163	0.00156	0.00136	0.00166	0.00166	0.00165	0.00165	0.00147
9.99074e+06	0.00174	0.00169	0.00163	0.00156	0.00136	0.00165	0.00166	0.00165	0.00165	0.00147
9990750	0.00173	0.0017	0.00163	0.00156	0.00136	0.00165	0.00166	0.00166	0.00165	0.00147
9.99076e+06	0.00173	0.00169	0.00163	0.00156	0.00136	0.00165	0.00167	0.00166	0.00165	0.00147
9990775	0.00174	0.00169	0.00164	0.00156	0.00136	0.00166	0.00166	0.00166	0.00165	0.00147
9.99079e+06	0.00174	0.0017	0.00164	0.00156	0.00136	0.00166	0.00166	0.00166	0.00165	0.00147
9990800	0.00174	0.0017	0.00164	0.00156	0.00136	0.00166	0.00166	0.00166	0.00166	0.00147
9.99081e+06	0.00174	0.0017	0.00164	0.00156	0.00136	0.00166	0.00167	0.00166	0.00166	0.00147
9990825	0.00174	0.0017	0.00164	0.00156	0.00136	0.00166	0.00167	0.00166	0.00166	0.00147
9.99084e+06	0.00175	0.0017	0.00164	0.00156	0.00136	0.00167	0.00167	0.00167	0.00166	0.00147
9990850	0.00175	0.00171	0.00164	0.00157	0.00136	0.00167	0.00167	0.00167	0.00166	0.00147
9.99086e+06	0.00175	0.00171	0.00165	0.00157	0.00136	0.00166	0.00167	0.00167	0.00166	0.00147
9990875	0.00175	0.00171	0.00165	0.00157	0.00136	0.00166	0.00168	0.00167	0.00166	0.00148
9.99089e+06	0.00175	0.00171	0.00165	0.00157	0.00136	0.00167	0.00168	0.00167	0.00167	0.00147
9990900	0.00176	0.00171	0.00165	0.00157	0.00136	0.00167	0.00168	0.00167	0.00167	0.00148
9.99091e+06	0.00176	0.00171	0.00165	0.00157	0.00136	0.00167	0.00168	0.00167	0.00167	0.00148
9990925	0.00176	0.00171	0.00165	0.00157	0.00136	0.00167	0.00168	0.00167	0.00167	0.00148
9.99094e+06	0.00176	0.00171	0.00165	0.00157	0.00136	0.00167	0.00168	0.00168	0.00167	0.00148
9990950	0.00176	0.00172	0.00165	0.00157	0.00136	0.00168	0.00168	0.00168	0.00167	0.00148
9.99096e+06	0.00176	0.00172	0.00166	0.00157	0.00136	0.00168	0.00169	0.00168	0.00167	0.00148
9990975	0.00177	0.00172	0.00166	0.00158	0.00137	0.00168	0.00169	0.00168	0.00167	0.00148
9.99099e+06	0.00176	0.00172	0.00166	0.00158	0.00136	0.00168	0.00169	0.00168	0.00167	0.00148
9991000	0.00177	0.00172	0.00166	0.00158	0.00136	0.00168	0.00169	0.00168	0.00168	0.00148
9.99101e+06	0.00177	0.00172	0.00166	0.00158	0.00137	0.00168	0.00169	0.00168	0.00168	0.00148
9991025	0.00177	0.00172	0.00166	0.00158	0.00137	0.00169	0.00169	0.00169	0.00168	0.00148
9.99104e+06	0.00177	0.00173	0.00166	0.00158	0.00137	0.00168	0.00169	0.00168	0.00168	0.00148
9991050	0.00177	0.00173	0.00166	0.00158	0.00137	0.00168	0.0017	0.00169	0.00168	0.00148
9.99106e+06	0.00177	0.00173	0.00167	0.00158	0.00137	0.00169	0.0017	0.00169	0.00168	0.00148
9991075	0.00178	0.00173	0.00167	0.00158	0.00137	0.00169	0.0017	0.00169	0.00169	0.00148
9.99109e+06	0.00178	0.00173	0.00167	0.00158	0.00137	0.00169	0.0017	0.00169	0.00169	0.00149
9991100	0.00178	0.00173	0.00167	0.00158	0.00137	0.00169	0.0017	0.00169	0.00169	0.00148
9.99111e+06	0.00178	0.00173	0.00167	0.00158	0.00137	0.00169	0.0017	0.00169	0.00169	0.00149
9991125	0.00178	0.00174	0.00167	0.00159	0.00137	0.0017	0.00171	0.0017	0.00169	0.00149
9.99114e+06	0.00178	0.00174	0.00167	0.00158	0.00137	0.0017	0.00171	0.0017	0.00169	0.00149
9991150	0.00179	0.00174	0.00167	0.00159	0.00138	0.0017	0.00171	0.0017	0.00169	0.00149
9.99116e+06	0.00179	0.00174	0.00167	0.00159	0.00137	0.0017	0.00171	0.0017	0.0017	0.00149
9991175	0.00179	0.00174	0.00168	0.00159	0.00137	0.0017	0.00171	0.0017	0.0017	0.00149
9.99119e+06	0.00179	0.00174	0.00168	0.00159	0.00137	0.0017	0.00171	0.0017	0.0017	0.00149
9991200	0.00179	0.00175	0.00168	0.00159	0.00138	0.00171	0.00171	0.00171	0.0017	0.00149
9.99121e+06	0.0018	0.00175	0.00168	0.00159	0.00138	0.00171	0.00172	0.00171	0.0017	0.00149
9991225	0.0018	0.00175	0.00168	0.00159	0.00138	0.00171	0.00172	0.00171	0.0017	0.00149
9.99124e+06	0.0018	0.00175	0.00168	0.00159	0.00138	0.00171	0.00172	0.00171	0.0017	0.00149
9991250	0.0018	0.00175	0.00168	0.0016	0.00138	0.00171	0.00172	0.00171	0.00171	0.00149
9.99126e+06	0.0018	0.00175	0.00168	0.0016	0.00138	0.00171	0.00172	0.00171	0.00171	0.00149
9991275	0.0018	0.00176	0.00168	0.0016	0.00138	0.00172	0.00172	0.00172	0.00171	0.0015
9.99129e+06	0.00181	0.00176	0.00169	0.0016	0.00138	0.00172	0.00172	0.00172	0.00171	0.0015
9991300	0.00181	0.00176	0.00169	0.0016	0.00138	0.00172	0.00173	0.00172	0.00171	0.0015
9.99131e+06	0.00181	0.00176	0.00169	0.0016	0.00138	0.00172	0.00173	0.00172	0.00171	0.0015
9991325	0.00181	0.00176	0.00169	0.0016	0.00138	0.00172	0.00173	0.00172	0.00171	0.0015
9.99134e+06	0.00181	0.00176	0.00169	0.0016	0.00138	0.00172	0.00173	0.00172	0.00172	0.0015
9991350	0.00181	0.00177	0.00169	0.0016	0.00138	0.00172	0.00173	0.00173	0.00172	0.0015
9.99136e+06	0.00182	0.00177	0.0017	0.0016	0.00138	0.00173	0.00173	0.00173	0.00172	0.0015
9991375	0.00182	0.00177	0.0017	0.0016	0.00138	0.00173	0.00174	0.00173	0.00172	0.0015
9.99139e+06	0.00182	0.00177	0.0017	0.00161	0.00138	0.00173	0.00174	0.00173	0.00172	0.0015
9991400	0.00182	0.00177	0.0017	0.00161	0.00138	0.00173	0.00174	0.00173	0.00172	0.0015
9.99141e+06	0.00182	0.00177	0.0017	0.00161	0.00138	0.00173	0.00174	0.00173	0.00173	0.0015
9991425	0.00183	0.00177	0.0017	0.00161	0.00138	0.00173	0.00174	0.00173	0.00173	0.0015
9.99144e+06	0.00183	0.00178	0.0017	0.00161	0.00138	0.00173	0.00174	0.00173	0.00173	0.0015
9991450	0.00183	0.00178	0.0017	0.00161	0.00138	0.00174	0.00175	0.00174	0.00173	0.0015
9.99146e+06	0.00183	0.00178	0.00171	0.00161	0.00138	0.00174	0.00175	0.00174	0.00173	0.00151
9991475	0.00183	0.00178	0.00171	0.00161	0.00138	0.00174	0.00175	0.00174	0.00174	0.00151
9.99149e+06	0.00184	0.00178	0.00171	0.00161	0.00138	0.00174	0.00175	0.00174	0.00174	0.0015
9991500	0.00184	0.00179	0.00171	0.00162	0.00139	0.00174	0.00175	0.00174	0.00174	0.00151
9.99151e+06	0.00184	0.00179	0.00171	0.00162	0.00138	0.00175	0.00175	0.00175	0.00174	0.00151
9991525	0.00184	0.00179	0.00171	0.00162	0.00139	0.00175	0.00176	0.00175	0.00174	0.00151
9.99154e+06	0.00184	0.00179	0.00171	0.00162	0.00139	0.00175	0.00176	0.00175	0.00174	0.00151
9991550	0.00185	0.00179	0.00172	0.00162	0.00139	0.00175	0.00176	0.00175	0.00175	0.00151
9.99156e+06	0.00185	0.00179	0.00172	0.00162	0.00139	0.00175	0.00176	0.00175	0.00175	0.00151
9991575	0.00185	0.00179	0.00172	0.00162	0.00139	0.00175	0.00176	0.00175	0.00175	0.00151
9.99159e+06	0.00185	0.0018	0.00172	0.00162	0.00139	0.00176	0.00176	0.00175	0.00175	0.00151
9991600	0.00185	0.0018	0.00172	0.00162	0.00139	0.00176	0.00177	0.00176	0.00175	0.00151
9.99161e+06	0.00186	0.0018	0.00172	0.00162	0.00139	0.00176	0.00177	0.00176	0.00175	0.00151
9991625	0.00186	0.0018	0.00172	0.00163	0.00139	0.00176	0.00177	0.00176	0.00175	0.00151
9.99164e+06	0.00186	0.0018	0.00173	0.00163	0.00139	0.00176	0.00177	0.00176	0.00176	0.00151
9991650	0.00186	0.00181	0.00173	0.00163	0.00139	0.00177	0.00177	0.00176	0.00176	0.00151
9.99166e+06	0.00186	0.00181	0.00173	0.00163	0.00139	0.00177	0.00178	0.00177	0.00176	0.00151
9991675	0.00187	0.00181	0.00173	0.00163	0.00139	0.00177	0.00178	0.00177	0.00176	0.00151
9.99169e+06	0.00187	0.00181	0.00173	0.00163	0.00139	0.00177	0.00178	0.00177	0.00176	0.00151
9991700	0.00187	0.00181	0.00173	0.00163	0.00139	0.00177	0.00178	0.00177	0.00176	0.00152
9.99171e+06	0.00187	0.00181	0.00173	0.00163	0.00139	0.00177	0.00178	0.00177	0.00177	0.00152
9991725	0.00187	0.00182	0.00173	0.00163	0.00139	0.00178	0.00179	0.00177	0.00177	0.00152
9.99174e+06	0.00188	0.00182	0.00174	0.00163	0.00139	0.00178	0.00179	0.00178	0.00177	0.00152
9991750	0.00188	0.00182	0.00174	0.00164	0.00139	0.00178	0.00179	0.00178	0.00177	0.00152
9.99176e+06	0.00188	0.00182	0.00174	0.00164	0.00139	0.00178	0.00179	0.00178	0.00177	0.00152
9991775	0.00188	0.00182	0.00174	0.00164	0.00139	0.00178	0.00179	0.00178	0.00177	0.00152
9.99179e+06	0.00189	0.00183	0.00174	0.00164	0.00139	0.00179	0.00179	0.00179	0.00178	0.00152
9991800	0.00189	0.00183	0.00175	0.00164	0.00139	0.00179	0.0018	0.00179	0.00178	0.00152
9.99181e+06	0.00189	0.00183	0.00175	0.00164	0.00139	0.00179	0.0018	0.00179	0.00178	0.00152
9991825	0.00189	0.00183	0.00175	0.00164	0.0014	0.00179	0.0018	0.00179	0.00178	0.00152
9.99184e+06	0.00189	0.00183	0.00175	0.00164	0.0014	0.00179	0.0018	0.00179	0.00178	0.00152
9991850	0.0019	0.00184	0.00175	0.00165	0.0014	0.00179	0.0018	0.00179	0.00179	0.00152
9.99186e+06	0.0019	0.00184	0.00175	0.00165	0.0014	0.0018	0.00181	0.0018	0.00179	0.00153
9991875	0.0019	0.00184	0.00175	0.00165	0.0014	0.0018	0.00181	0.0018	0.00179	0.00153
9.99189e+06	0.0019	0.00184	0.00175	0.00165	0.0014	0.0018	0.00181	0.0018	0.00179	0.00153
9991900	0.00191	0.00184	0.00176	0.00165	0.0014	0.0018	0.00181	0.0018	0.00179	0.00153
9.99191e+06	0.00191	0.00185	0.00176	0.00165	0.0014	0.0018	0.00181	0.0018	0.0018	0.00153
9991925	0.00191	0.00185	0.00176	0.00165	0.0014	0.00181	0.00182	0.0018	0.0018	0.00153
9.99194e+06	0.00191	0.00185	0.00176	0.00165	0.0014	0.00181	0.00182	0.00181	0.0018	0.00153
9991950	0.00192	0.00185	0.00176	0.00165	0.0014	0.00181	0.00182	0.00181	0.0018	0.00153
9.99196e+06	0.00192	0.00185	0.00177	0.00166	0.0014	0.00181	0.00182	0.00181	0.0018	0.00153
9991975	0.00192	0.00186	0.00177	0.00166	0.0014	0.00181	0.00182	0.00181	0.00181	0.00153
9.99199e+06	0.00192	0.00186	0.00177	0.00166	0.0014	0.00182	0.00183	0.00181	0.00181	0.00153
9992000	0.00192	0.00186	0.00177	0.00166	0.0014	0.00182	0.00183	0.00182	0.00181	0.00153
9.99201e+06	0.00193	0.00186	0.00177	0.00166	0.0014	0.00182	0.00183	0.00182	0.00181	0.00153
9992025	0.00193	0.00186	0.00177	0.00166	0.0014	0.00182	0.00183	0.00182	0.00181	0.00153
9.99204e+06	0.00193	0.00186	0.00177	0.00166	0.0014	0.00182	0.00184	0.00182	0.00182	0.00153
9992050	0.00193	0.00187	0.00178	0.00166	0.0014	0.00183	0.00184	0.00183	0.00182	0.00154
9.99206e+06	0.00194	0.00187	0.00178	0.00167	0.0014	0.00183	0.00184	0.00183	0.00182	0.00154
9992075	0.00194	0.00187	0.00178	0.00167	0.0014	0.00183	0.00184	0.00183	0.00182	0.00154
9.99209e+06	0.00194	0.00187	0.00178	0.00167	0.0014	0.00183	0.00184	0.00183	0.00182	0.00154
9992100	0.00194	0.00187	0.00178	0.00167	0.00141	0.00184	0.00184	0.00183	0.00183	0.00154
9.99211e+06	0.00195	0.00188	0.00178	0.00167	0.0014	0.00183	0.00185	0.00183	0.00183	0.00154
9992125	0.00195	0.00188	0.00179	0.00167	0.00141	0.00184	0.00185	0.00184	0.00183	0.00154
9.99214e+06	0.00195	0.00188	0.00179	0.00167	0.00141	0.00184	0.00185	0.00184	0.00183	0.00154
9992150	0.00195	0.00188	0.00179	0.00167	0.00141	0.00184	0.00185	0.00184	0.00183	0.00154
9.99216e+06	0.00196	0.00189	0.00179	0.00168	0.00141	0.00185	0.00186	0.00184	0.00183	0.00154
9992175	0.00196	0.00189	0.00179	0.00168	0.00141	0.00185	0.00186	0.00184	0.00183	0.00154
9.99219e+06	0.00196	0.00189	0.00179	0.00168	0.00141	0.00185	0.00186	0.00185	0.00184	0.00154
9992200	0.00196	0.00189	0.0018	0.00168	0.00141	0.00185	0.00186	0.00185	0.00184	0.00154
9.99221e+06	0.00197	0.00189	0.0018	0.00168	0.00141	0.00186	0.00187	0.00185	0.00184	0.00155
9992225	0.00197	0.0019	0.0018	0.00168	0.00141	0.00186	0.00187	0.00185	0.00184	0.00154
9.99224e+06	0.00197	0.0019	0.0018	0.00168	0.00141	0.00186	0.00187	0.00186	0.00185	0.00155
9992250	0.00198	0.0019	0.0018	0.00168	0.00141	0.00186	0.00187	0.00186	0.00185	0.00155
9.99226e+06	0.00198	0.0019	0.0018	0.00169	0.00141	0.00186	0.00187	0.00186	0.00185	0.00155
9992275	0.00198	0.00191	0.00181	0.00169	0.00141	0.00187	0.00188	0.00186	0.00185	0.00155
9.99229e+06	0.00198	0.00191	0.00181	0.00169	0.00141	0.00187	0.00188	0.00186	0.00186	0.00155
9992300	0.00198	0.00191	0.00181	0.00169	0.00141	0.00187	0.00188	0.00187	0.00186	0.00155
9.99231e+06	0.00199	0.00191	0.00181	0.00169	0.00141	0.00187	0.00188	0.00187	0.00186	0.00155
9992325	0.00199	0.00192	0.00181	0.00169	0.00141	0.00188	0.00189	0.00187	0.00186	0.00155
9.99234e+06	0.00199	0.00192	0.00181	0.00169	0.00141	0.00188	0.00189	0.00187	0.00187	0.00155
9992350	0.002	0.00192	0.00182	0.00169	0.00141	0.00188	0.00189	0.00188	0.00187	0.00155
9.99236e+06	0.002	0.00192	0.00182	0.0017	0.00141	0.00188	0.00189	0.00188	0.00187	0.00155
9992375	0.002	0.00192	0.00182	0.0017	0.00142	0.00188	0.0019	0.00188	0.00187	0.00155
9.99239e+06	0.002	0.00193	0.00182	0.0017	0.00142	0.00189	0.0019	0.00188	0.00187	0.00155
9992400	0.00201	0.00193	0.00183	0.0017	0.00142	0.00189	0.0019	0.00189	0.00188	0.00156
9.99241e+06	0.00201	0.00193	0.00183	0.0017	0.00142	0.00189	0.0019	0.00189	0.00188	0.00156
9992425	0.00201	0.00193	0.00183	0.0017	0.00142	0.00189	0.0019	0.00189	0.00188	0.00156
9.99244e+06	0.00202	0.00194	0.00183	0.0017	0.00142	0.0019	0.00191	0.00189	0.00188	0.00156
9992450	0.00202	0.00194	0.00183	0.00171	0.00142	0.0019	0.00191	0.00189	0.00189	0.00156
9.99246e+06	0.00202	0.00194	0.00184	0.00171	0.00142	0.0019	0.00191	0.0019	0.00189	0.00156
9992475	0.00202	0.00194	0.00184	0.00171	0.00142	0.0019	0.00191	0.0019	0.00189	0.00156
9.99249e+06	0.00203	0.00195	0.00184	0.00171	0.00142	0.00191	0.00192	0.0019	0.00189	0.00156
9992500	0.00203	0.00195	0.00184	0.00171	0.00142	0.00191	0.00192	0.0019	0.0019	0.00156
9.99251e+06	0.00203	0.00195	0.00184	0.00171	0.00142	0.00191	0.00192	0.00191	0.0019	0.00156
9992525	0.00203	0.00195	0.00184	0.00171	0.00142	0.00191	0.00193	0.00191	0.0019	0.00156
9.99254e+06	0.00204	0.00196	0.00185	0.00171	0.00142	0.00192	0.00193	0.00191	0.0019	0.00156
9992550	0.00204	0.00196	0.00185	0.00171	0.00142	0.00192	0.00193	0.00191	0.00191	0.00156
9.99256e+06	0.00204	0.00196	0.00185	0.00172	0.00142	0.00192	0.00193	0.00192	0.00191	0.00156
9992575	0.00205	0.00196	0.00185	0.00172	0.00142	0.00192	0.00193	0.00192	0.00191	0.00156
9.99259e+06	0.00205	0.00197	0.00185	0.00172	0.00142	0.00193	0.00194	0.00192	0.00191	0.00157
9992600	0.00205	0.00197	0.00186	0.00172	0.00142	0.00193	0.00194	0.00193	0.00192	0.00157
9.99261e+06	0.00205	0.00197	0.00186	0.00172	0.00142	0.00193	0.00194	0.00193	0.00192	0.00157
9992625	0.00206	0.00197	0.00186	0.00172	0.00142	0.00193	0.00195	0.00193	0.00192	0.00157
9.99264e+06	0.00206	0.00198	0.00186	0.00173	0.00142	0.00194	0.00195	0.00193	0.00192	0.00157
9992650	0.00206	0.00198	0.00186	0.00173	0.00143	0.00194	0.00195	0.00193	0.00193	0.00157
9.99266e+06	0.00207	0.00198	0.00187	0.00173	0.00142	0.00194	0.00195	0.00194	0.00193	0.00157
9992675	0.00207	0.00198	0.00187	0.00173	0.00143	0.00195	0.00196	0.00194	0.00193	0.00157
9.99269e+06	0.00208	0.00199	0.00187	0.00173	0.00143	0.00195	0.00196	0.00194	0.00193	0.00157
9992700	0.00208	0.00199	0.00187	0.00173	0.00143	0.00195	0.00196	0.00195	0.00193	0.00157
9.99271e+06	0.00208	0.00199	0.00187	0.00173	0.00143	0.00195	0.00196	0.00195	0.00194	0.00157
9992725	0.00208	0.002	0.00188	0.00173	0.00143	0.00196	0.00197	0.00195	0.00194	0.00157
9.99274e+06	0.00209	0.002	0.00188	0.00174	0.00143	0.00196	0.00197	0.00195	0.00194	0.00158
9992750	0.00209	0.002	0.00188	0.00174	0.00143	0.00196	0.00197	0.00196	0.00194	0.00158
9.99276e+06	0.00209	0.002	0.00188	0.00174	0.00143	0.00196	0.00197	0.00196	0.00195	0.00158
9992775	0.0021	0.00201	0.00188	0.00174	0.00143	0.00197	0.00198	0.00196	0.00195	0.00158
9.99279e+06	0.0021	0.00201	0.00189	0.00174	0.00143	0.00197	0.00198	0.00196	0.00195	0.00158
9992800	0.0021	0.00201	0.00189	0.00174	0.00143	0.00197	0.00199	0.00197	0.00196	0.00158
9.99281e+06	0.00211	0.00201	0.00189	0.00175	0.00143	0.00198	0.00199	0.00197	0.00196	0.00158
9992825	0.00211	0.00202	0.00189	0.00175	0.00143	0.00198	0.00199	0.00197	0.00196	0.00158
9.99284e+06	0.00211	0.00202	0.0019	0.00175	0.00143	0.00198	0.00199	0.00198	0.00196	0.00158
9992850	0.00212	0.00202	0.0019	0.00175	0.00143	0.00199	0.002	0.00198	0.00197	0.00158
9.99286e+06	0.00212	0.00203	0.0019	0.00175	0.00143	0.00199	0.002	0.00198	0.00197	0.00158
9992875	0.00212	0.00203	0.0019	0.00175	0.00143	0.00199	0.002	0.00199	0.00197	0.00159
9.99289e+06	0.00213	0.00203	0.0019	0.00175	0.00143	0.00199	0.002	0.00199	0.00197	0.00159
9992900	0.00213	0.00203	0.00191	0.00176	0.00143	0.002	0.00201	0.00199	0.00198	0.00159
9.99291e+06	0.00213	0.00204	0.00191	0.00176	0.00143	0.002	0.00201	0.00199	0.00198	0.00159
9992925	0.00214	0.00204	0.00191	0.00176	0.00144	0.002	0.00201	0.00199	0.00198	0.00159
9.99294e+06	0.00214	0.00204	0.00191	0.00176	0.00144	0.00201	0.00202	0.002	0.00198	0.00159
9992950	0.00214	0.00205	0.00191	0.00176	0.00144	0.00201	0.00202	0.002	0.00199	0.00159
9.99296e+06	0.00215	0.00205	0.00192	0.00176	0.00144	0.00201	0.00202	0.002	0.00199	0.00159
9992975	0.00215	0.00205	0.00192	0.00177	0.00144	0.00202	0.00203	0.00201	0.00199	0.00159
9.99299e+06	0.00215	0.00206	0.00192	0.00177	0.00144	0.00202	0.00203	0.00201	0.002	0.00159
9993000	0.00216	0.00206	0.00192	0.00177	0.00144	0.00202	0.00203	0.00201	0.002	0.00159
9.99301e+06	0.00216	0.00206	0.00193	0.00177	0.00144	0.00202	0.00204	0.00202	0.002	0.00159
9993025	0.00216	0.00207	0.00193	0.00177	0.00144	0.00203	0.00204	0.00202	0.002	0.00159
9.99304e+06	0.00217	0.00207	0.00193	0.00177	0.00144	0.00203	0.00204	0.00202	0.00201	0.00159
9993050	0.00217	0.00207	0.00193	0.00178	0.00144	0.00203	0.00205	0.00203	0.00201	0.0016
9.99306e+06	0.00218	0.00207	0.00194	0.00178	0.00144	0.00204	0.00205	0.00203	0.00202	0.0016
9993075	0.00218	0.00208	0.00194	0.00178	0.00144	0.00204	0.00205	0.00203	0.00202	0.0016
9.99309e+06	0.00218	0.00208	0.00194	0.00178	0.00144	0.00204	0.00206	0.00204	0.00202	0.0016
9993100	0.00219	0.00208	0.00194	0.00178	0.00144	0.00205	0.00206	0.00204	0.00202	0.0016
9.99311e+06	0.00219	0.00209	0.00194	0.00178	0.00144	0.00205	0.00206	0.00204	0.00203	0.0016
9993125	0.0022	0.00209	0.00195	0.00179	0.00144	0.00205	0.00206	0.00205	0.00203	0.0016
9.99314e+06	0.0022	0.00209	0.00195	0.00179	0.00144	0.00206	0.00207	0.00205	0.00203	0.0016
9993150	0.0022	0.0021	0.00195	0.00179	0.00145	0.00206	0.00207	0.00205	0.00204	0.0016
9.99316e+06	0.00221	0.0021	0.00196	0.00179	0.00145	0.00206	0.00208	0.00206	0.00204	0.0016
9993175	0.00221	0.0021	0.00196	0.00179	0.00145	0.00207	0.00208	0.00206	0.00204	0.00161
9.99319e+06	0.00221	0.00211	0.00196	0.00179	0.00145	0.00207	0.00208	0.00206	0.00205	0.0016
9993200	0.00222	0.00211	0.00196	0.0018	0.00145	0.00207	0.00209	0.00207	0.00205	0.00161
9.99321e+06	0.00222	0.00211	0.00197	0.0018	0.00145	0.00208	0.00209	0.00207	0.00205	0.00161
9993225	0.00223	0.00212	0.00197	0.0018	0.00145	0.00208	0.00209	0.00207	0.00206	0.00161
9.99324e+06	0.00223	0.00212	0.00197	0.0018	0.00145	0.00208	0.0021	0.00208	0.00206	0.00161
9993250	0.00224	0.00212	0.00197	0.0018	0.00145	0.00209	0.0021	0.00208	0.00206	0.00161
9.99326e+06	0.00224	0.00213	0.00198	0.0018	0.00145	0.00209	0.0021	0.00208	0.00207	0.00161
9993275	0.00224	0.00213	0.00198	0.00181	0.00145	0.00209	0.00211	0.00208	0.00207	0.00161
9.99329e+06	0.00225	0.00213	0.00198	0.00181	0.00145	0.0021	0.00211	0.00209	0.00207	0.00161
9993300	0.00225	0.00214	0.00198	0.00181	0.00145	0.0021	0.00211	0.00209	0.00207	0.00161
9.99331e+06	0.00226	0.00214	0.00199	0.00181	0.00145	0.0021	0.00212	0.0021	0.00208	0.00161
9993325	0.00226	0.00214	0.00199	0.00181	0.00145	0.00211	0.00212	0.0021	0.00208	0.00161
9.99334e+06	0.00227	0.00215	0.00199	0.00181	0.00145	0.00211	0.00212	0.0021	0.00209	0.00162
9993350	0.00227	0.00215	0.002	0.00182	0.00146	0.00211	0.00213	0.00211	0.00209	0.00162
9.99336e+06	0.00227	0.00215	0.002	0.00182	0.00145	0.00212	0.00213	0.00211	0.00209	0.00162
9993375	0.00228	0.00216	0.002	0.00182	0.00146	0.00212	0.00214	0.00211	0.0021	0.00162
9.99339e+06	0.00228	0.00216	0.002	0.00182	0.00146	0.00213	0.00214	0.00212	0.0021	0.00162
9993400	0.00229	0.00216	0.002	0.00183	0.00145	0.00213	0.00214	0.00212	0.0021	0.00162
9.99341e+06	0.00229	0.00217	0.00201	0.00183	0.00146	0.00214	0.00215	0.00213	0.00211	0.00162
9993425	0.0023	0.00217	0.00201	0.00183	0.00146	0.00214	0.00215	0.00213	0.00211	0.00162
9.99344e+06	0.0023	0.00218	0.00201	0.00183	0.00146	0.00214	0.00216	0.00213	0.00211	0.00162
9993450	0.0023	0.00218	0.00202	0.00183	0.00146	0.00215	0.00216	0.00214	0.00212	0.00162
9.99346e+06	0.00231	0.00219	0.00202	0.00183	0.00146	0.00215	0.00216	0.00214	0.00212	0.00162
9993475	0.00231	0.00219	0.00202	0.00184	0.00146	0.00216	0.00217	0.00214	0.00212	0.00162
9.99349e+06	0.00232	0.00219	0.00202	0.00184	0.00146	0.00216	0.00217	0.00215	0.00213	0.00162
9993500	0.00232	0.0022	0.00203	0.00184	0.00146	0.00216	0.00218	0.00215	0.00213	0.00163
9.99351e+06	0.00233	0.0022	0.00203	0.00184	0.00146	0.00217	0.00218	0.00216	0.00214	0.00162
9993525	0.00233	0.0022	0.00203	0.00184	0.00146	0.00217	0.00218	0.00216	0.00214	0.00163
9.99354e+06	0.00234	0.00221	0.00203	0.00184	0.00146	0.00218	0.00219	0.00216	0.00214	0.00163
9993550	0.00234	0.00221	0.00204	0.00185	0.00146	0.00218	0.00219	0.00217	0.00215	0.00163
9.99356e+06	0.00235	0.00221	0.00204	0.00185	0.00146	0.00218	0.0022	0.00217	0.00215	0.00163
9993575	0.00235	0.00222	0.00204	0.00185	0.00146	0.00219	0.0022	0.00218	0.00215	0.00163
9.99359e+06	0.00236	0.00222	0.00205	0.00185	0.00147	0.00219	0.00221	0.00218	0.00216	0.00163
9993600	0.00236	0.00223	0.00205	0.00185	0.00147	0.0022	0.00221	0.00218	0.00216	0.00163
9.99361e+06	0.00237	0.00223	0.00205	0.00185	0.00147	0.0022	0.00222	0.00219	0.00217	0.00163
9993625	0.00237	0.00224	0.00206	0.00186	0.00147	0.0022	0.00222	0.00219	0.00217	0.00163
9.99364e+06	0.00238	0.00224	0.00206	0.00186	0.00147	0.00221	0.00222	0.0022	0.00217	0.00163
9993650	0.00238	0.00224	0.00206	0.00186	0.00147	0.00221	0.00223	0.0022	0.00218	0.00163
9.99366e+06	0.00239	0.00225	0.00206	0.00187	0.00147	0.00222	0.00223	0.00221	0.00218	0.00164
9993675	0.00239	0.00225	0.00207	0.00186	0.00147	0.00222	0.00224	0.00221	0.00219	0.00164
9.99369e+06	0.0024	0.00226	0.00207	0.00187	0.00147	0.00223	0.00224	0.00221	0.00219	0.00164
9993700	0.0024	0.00226	0.00207	0.00187	0.00147	0.00223	0.00225	0.00222	0.00219	0.00164
9.99371e+06	0.00241	0.00227	0.00208	0.00187	0.00147	0.00224	0.00225	0.00222	0.0022	0.00164
9993725	0.00241	0.00227	0.00208	0.00187	0.00147	0.00224	0.00226	0.00223	0.0022	0.00164
9.99374e+06	0.00242	0.00227	0.00208	0.00188	0.00147	0.00224	0.00226	0.00223	0.00221	0.00164
9993750	0.00242	0.00228	0.00209	0.00188	0.00147	0.00225	0.00226	0.00224	0.00221	0.00164
9.99376e+06	0.00243	0.00228	0.00209	0.00188	0.00147	0.00226	0.00227	0.00224	0.00221	0.00164
9993775	0.00243	0.00229	0.00209	0.00188	0.00147	0.00226	0.00227	0.00224	0.00222	0.00164
9.99379e+06	0.00244	0.00229	0.00209	0.00189	0.00147	0.00226	0.00228	0.00225	0.00222	0.00165
9993800	0.00245	0.0023	0.0021	0.00189	0.00147	0.00227	0.00228	0.00225	0.00223	0.00164
9.99381e+06	0.00245	0.0023	0.0021	0.00189	0.00148	0.00227	0.00229	0.00226	0.00223	0.00165
9993825	0.00246	0.00231	0.00211	0.00189	0.00148	0.00228	0.00229	0.00226	0.00224	0.00165
9.99384e+06	0.00246	0.00231	0.00211	0.00189	0.00148	0.00228	0.0023	0.00227	0.00224	0.00165
9993850	0.00247	0.00232	0.00211	0.00189	0.00148	0.00229	0.0023	0.00227	0.00225	0.00165
9.99386e+06	0.00248	0.00232	0.00212	0.0019	0.00148	0.00229	0.00231	0.00228	0.00225	0.00165
9993875	0.00248	0.00232	0.00212	0.0019	0.00148	0.0023	0.00231	0.00228	0.00226	0.00165
9.99389e+06	0.00249	0.00233	0.00212	0.0019	0.00148	0.0023	0.00232	0.00229	0.00226	0.00165
9993900	0.00249	0.00233	0.00213	0.0019	0.00148	0.00231	0.00232	0.00229	0.00226	0.00165
9.99391e+06	0.0025	0.00234	0.00213	0.00191	0.00148	0.00231	0.00233	0.0023	0.00227	0.00165
9993925	0.00251	0.00234	0.00213	0.00191	0.00148	0.00232	0.00233	0.0023	0.00227	0.00165
9.99394e+06	0.00251	0.00235	0.00214	0.00191	0.00148	0.00233	0.00234	0.00231	0.00228	0.00166
9993950	0.00252	0.00235	0.00214	0.00191	0.00148	0.00233	0.00234	0.00231	0.00228	0.00166
9.99396e+06	0.00252	0.00236	0.00214	0.00192	0.00148	0.00233	0.00235	0.00232	0.00229	0.00166
9993975	0.00253	0.00236	0.00215	0.00192	0.00148	0.00234	0.00236	0.00232	0.00229	0.00166
9.99399e+06	0.00254	0.00237	0.00215	0.00192	0.00149	0.00234	0.00236	0.00233	0.0023	0.00166
9994000	0.00254	0.00237	0.00215	0.00192	0.00148	0.00235	0.00237	0.00233	0.0023	0.00166
9.99401e+06	0.00255	0.00238	0.00216	0.00192	0.00149	0.00236	0.00237	0.00234	0.00231	0.00166
9994025	0.00256	0.00238	0.00216	0.00193	0.00149	0.00236	0.00238	0.00234	0.00231	0.00166
9.99404e+06	0.00256	0.00239	0.00216	0.00193	0.00149	0.00237	0.00238	0.00235	0.00232	0.00166
9994050	0.00257	0.00239	0.00217	0.00193	0.00149	0.00237	0.00239	0.00235	0.00232	0.00166
9.99406e+06	0.00257	0.0024	0.00217	0.00194	0.00149	0.00238	0.00239	0.00236	0.00233	0.00166
9994075	0.00258	0.0024	0.00217	0.00194	0.00149	0.00238	0.0024	0.00236	0.00233	0.00166
9.99409e+06	0.00259	0.00241	0.00218	0.00194	0.00149	0.00239	0.0024	0.00237	0.00234	0.00167
9994100	0.00259	0.00241	0.00218	0.00194	0.00149	0.0024	0.00241	0.00237	0.00234	0.00167
9.99411e+06	0.0026	0.00242	0.00219	0.00194	0.00149	0.0024	0.00242	0.00238	0.00235	0.00167
9994125	0.00261	0.00242	0.00219	0.00194	0.00149	0.00241	0.00242	0.00238	0.00235	0.00167
9.99414e+06	0.00261	0.00243	0.00219	0.00195	0.00149	0.00241	0.00243	0.00239	0.00236	0.00167
9994150	0.00262	0.00244	0.0022	0.00195	0.00149	0.00242	0.00244	0.0024	0.00236	0.00167
9.99416e+06	0.00263	0.00244	0.0022	0.00195	0.00149	0.00243	0.00244	0.0024	0.00237	0.00167
9994175	0.00264	0.00245	0.0022	0.00195	0.00149	0.00243	0.00245	0.00241	0.00238	0.00167
9.99419e+06	0.00264	0.00245	0.00221	0.00196	0.0015	0.00243	0.00245	0.00241	0.00238	0.00167
9994200	0.00265	0.00246	0.00221	0.00196	0.00149	0.00244	0.00246	0.00242	0.00239	0.00167
9.99421e+06	0.00266	0.00246	0.00222	0.00196	0.0015	0.00245	0.00247	0.00242	0.00239	0.00168
9994225	0.00267	0.00247	0.00222	0.00196	0.0015	0.00246	0.00247	0.00243	0.0024	0.00167
9.99424e+06	0.00267	0.00248	0.00223	0.00197	0.0015	0.00246	0.00248	0.00244	0.0024	0.00168
9994250	0.00268	0.00248	0.00223	0.00197	0.0015	0.00247	0.00248	0.00244	0.00241	0.00168
9.99426e+06	0.00269	0.00249	0.00223	0.00197	0.0015	0.00247	0.00249	0.00245	0.00241	0.00168
9994275	0.0027	0.00249	0.00224	0.00197	0.0015	0.00248	0.0025	0.00246	0.00242	0.00168
9.99429e+06	0.0027	0.0025	0.00224	0.00198	0.0015	0.00249	0.0025	0.00246	0.00242	0.00168
9994300	0.00271	0.00251	0.00224	0.00198	0.0015	0.00249	0.00251	0.00247	0.00243	0.00168
9.99431e+06	0.00272	0.00251	0.00225	0.00198	0.0015	0.0025	0.00252	0.00247	0.00244	0.00168
9994325	0.00273	0.00252	0.00225	0.00199	0.0015	0.00251	0.00252	0.00248	0.00244	0.00168
9.99434e+06	0.00273	0.00252	0.00226	0.00199	0.0015	0.00251	0.00253	0.00249	0.00245	0.00168
9994350	0.00274	0.00253	0.00226	0.00199	0.0015	0.00252	0.00254	0.00249	0.00246	0.00168
9.99436e+06	0.00275	0.00254	0.00226	0.00199	0.0015	0.00253	0.00255	0.0025	0.00246	0.00168
9994375	0.00276	0.00254	0.00227	0.00199	0.0015	0.00253	0.00255	0.00251	0.00247	0.00169
9.99439e+06	0.00277	0.00255	0.00228	0.002	0.0015	0.00254	0.00256	0.00251	0.00247	0.00169
9994400	0.00277	0.00255	0.00228	0.002	0.00151	0.00255	0.00257	0.00252	0.00248	0.00169
9.99441e+06	0.00278	0.00256	0.00228	0.002	0.00151	0.00256	0.00257	0.00253	0.00249	0.00169
9994425	0.00279	0.00257	0.00229	0.002	0.00151	0.00256	0.00258	0.00253	0.00249	0.00169
9.99444e+06	0.0028	0.00257	0.00229	0.00201	0.00151	0.00257	0.00259	0.00254	0.0025	0.00169
9994450	0.00281	0.00258	0.0023	0.00201	0.00151	0.00258	0.0026	0.00255	0.00251	0.00169
9.99446e+06	0.00282	0.00259	0.0023	0.00201	0.00151	0.00258	0.0026	0.00255	0.00251	0.00169
9994475	0.00282	0.0026	0.0023	0.00202	0.00151	0.00259	0.00261	0.00256	0.00252	0.00169
9.99449e+06	0.00283	0.0026	0.00231	0.00202	0.00151	0.0026	0.00262	0.00257	0.00252	0.00169
9994500	0.00284	0.00261	0.00231	0.00202	0.00151	0.00261	0.00263	0.00257	0.00253	0.00169
9.99451e+06	0.00285	0.00262	0.00232	0.00203	0.00151	0.00261	0.00263	0.00258	0.00254	0.00169
9994525	0.00286	0.00262	0.00232	0.00203	0.00151	0.00262	0.00264	0.00259	0.00255	0.0017
9.99454e+06	0.00287	0.00263	0.00233	0.00203	0.00151	0.00263	0.00265	0.0026	0.00255	0.0017
9994550	0.00288	0.00264	0.00233	0.00203	0.00151	0.00264	0.00266	0.0026	0.00256	0.0017
9.99456e+06	0.00289	0.00264	0.00234	0.00204	0.00152	0.00265	0.00267	0.00261	0.00257	0.0017
9994575	0.0029	0.00265	0.00234	0.00204	0.00151	0.00265	0.00267	0.00262	0.00257	0.0017
9.99459e+06	0.00291	0.00266	0.00235	0.00204	0.00152	0.00266	0.00268	0.00263	0.00258	0.0017
9994600	0.00292	0.00267	0.00235	0.00204	0.00152	0.00267	0.00269	0.00263	0.00259	0.0017
9.99461e+06	0.00293	0.00267	0.00236	0.00205	0.00152	0.00268	0.0027	0.00264	0.00259	0.0017
9994625	0.00294	0.00268	0.00236	0.00205	0.00152	0.00269	0.00271	0.00265	0.0026	0.0017
9.99464e+06	0.00295	0.00269	0.00237	0.00205	0.00152	0.0027	0.00271	0.00266	0.00261	0.0017
9994650	0.00296	0.0027	0.00237	0.00206	0.00152	0.0027	0.00272	0.00267	0.00262	0.0017
9.99466e+06	0.00297	0.0027	0.00238	0.00206	0.00152	0.00271	0.00273	0.00267	0.00262	0.00171
9994675	0.00298	0.00271	0.00238	0.00206	0.00152	0.00272	0.00274	0.00268	0.00263	0.00171
9.99469e+06	0.00299	0.00272	0.00239	0.00206	0.00152	0.00273	0.00275	0.00269	0.00264	0.00171
9994700	0.003	0.00273	0.00239	0.00207	0.00152	0.00274	0.00276	0.0027	0.00265	0.00171
9.99471e+06	0.00301	0.00273	0.00239	0.00207	0.00152	0.00275	0.00277	0.00271	0.00265	0.00171
9994725	0.00302	0.00274	0.0024	0.00207	0.00153	0.00276	0.00278	0.00272	0.00266	0.00171
9.99474e+06	0.00303	0.00275	0.00241	0.00208	0.00152	0.00277	0.00278	0.00272	0.00267	0.00171
9994750	0.00304	0.00276	0.00241	0.00208	0.00152	0.00277	0.0028	0.00273	0.00268	0.00171
9.99476e+06	0.00305	0.00277	0.00242	0.00208	0.00153	0.00278	0.00281	0.00274	0.00269	0.00171
9994775	0.00306	0.00278	0.00242	0.00209	0.00153	0.00279	0.00281	0.00275	0.00269	0.00171
9.99479e+06	0.00308	0.00278	0.00243	0.00209	0.00153	0.0028	0.00282	0.00276	0.0027	0.00171
9994800	0.00309	0.00279	0.00243	0.00209	0.00153	0.00281	0.00283	0.00277	0.00271	0.00171
9.99481e+06	0.0031	0.0028	0.00244	0.00209	0.00153	0.00282	0.00284	0.00278	0.00272	0.00172
9994825	0.00311	0.00281	0.00244	0.0021	0.00153	0.00283	0.00285	0.00279	0.00273	0.00172
9.99484e+06	0.00312	0.00282	0.00245	0.0021	0.00153	0.00284	0.00286	0.0028	0.00274	0.00172
9994850	0.00313	0.00283	0.00245	0.0021	0.00153	0.00285	0.00287	0.0028	0.00274	0.00172
9.99486e+06	0.00315	0.00284	0.00246	0.00211	0.00153	0.00286	0.00288	0.00281	0.00275	0.00172
9994875	0.00316	0.00285	0.00247	0.00211	0.00153	0.00287	0.00289	0.00282	0.00276	0.00172
9.99489e+06	0.00317	0.00285	0.00247	0.00211	0.00153	0.00288	0.0029	0.00283	0.00277	0.00172
9994900	0.00318	0.00286	0.00248	0.00212	0.00153	0.00289	0.00292	0.00284	0.00278	0.00172
9.99491e+06	0.0032	0.00287	0.00248	0.00212	0.00153	0.0029	0.00292	0.00285	0.00279	0.00172
9994925	0.00321	0.00288	0.00249	0.00213	0.00154	0.00291	0.00294	0.00286	0.0028	0.00172
9.99494e+06	0.00322	0.00289	0.0025	0.00213	0.00154	0.00292	0.00295	0.00287	0.00281	0.00172
9994950	0.00323	0.0029	0.0025	0.00213	0.00154	0.00294	0.00296	0.00288	0.00282	0.00172
9.99496e+06	0.00325	0.00291	0.00251	0.00213	0.00154	0.00295	0.00297	0.00289	0.00282	0.00173
9994975	0.00326	0.00292	0.00251	0.00214	0.00154	0.00296	0.00298	0.0029	0.00283	0.00173
9.99499e+06	0.00327	0.00293	0.00252	0.00214	0.00154	0.00297	0.00299	0.00291	0.00285	0.00173
9995000	0.00329	0.00294	0.00252	0.00214	0.00154	0.00298	0.003	0.00292	0.00285	0.00173
9.99501e+06	0.0033	0.00295	0.00253	0.00215	0.00154	0.00299	0.00302	0.00293	0.00286	0.00173
9995025	0.00331	0.00296	0.00254	0.00215	0.00154	0.003	0.00303	0.00295	0.00287	0.00173
9.99504e+06	0.00333	0.00297	0.00254	0.00216	0.00154	0.00301	0.00304	0.00296	0.00288	0.00173
9995050	0.00334	0.00298	0.00255	0.00216	0.00154	0.00303	0.00305	0.00297	0.00289	0.00173
9.99506e+06	0.00336	0.00299	0.00255	0.00216	0.00154	0.00304	0.00306	0.00298	0.0029	0.00173
9995075	0.00337	0.003	0.00256	0.00217	0.00154	0.00305	0.00307	0.00299	0.00291	0.00173
9.99509e+06	0.00339	0.00301	0.00257	0.00217	0.00155	0.00307	0.00309	0.003	0.00292	0.00173
9995100	0.0034	0.00302	0.00258	0.00217	0.00155	0.00308	0.0031	0.00301	0.00293	0.00173
9.99511e+06	0.00342	0.00303	0.00258	0.00218	0.00155	0.00309	0.00311	0.00302	0.00294	0.00174
9995125	0.00343	0.00304	0.00259	0.00218	0.00155	0.0031	0.00313	0.00304	0.00295	0.00174
9.99514e+06	0.00345	0.00305	0.00259	0.00218	0.00155	0.00312	0.00314	0.00305	0.00296	0.00174
9995150	0.00346	0.00307	0.0026	0.00219	0.00155	0.00313	0.00315	0.00306	0.00298	0.00174
9.99516e+06	0.00348	0.00308	0.00261	0.00219	0.00155	0.00314	0.00316	0.00307	0.00299	0.00174
9995175	0.00349	0.00309	0.00261	0.00219	0.00155	0.00315	0.00318	0.00308	0.003	0.00174
9.99519e+06	0.00351	0.0031	0.00262	0.0022	0.00155	0.00317	0.00319	0.0031	0.00301	0.00174
9995200	0.00353	0.00311	0.00263	0.0022	0.00155	0.00318	0.00321	0.00311	0.00302	0.00174
9.99521e+06	0.00354	0.00312	0.00263	0.00221	0.00155	0.0032	0.00322	0.00312	0.00303	0.00174
9995225	0.00356	0.00314	0.00264	0.00221	0.00155	0.00321	0.00323	0.00314	0.00304	0.00174
9.99524e+06	0.00358	0.00315	0.00265	0.00221	0.00156	0.00322	0.00325	0.00315	0.00306	0.00174
9995250	0.0036	0.00316	0.00266	0.00222	0.00156	0.00324	0.00326	0.00316	0.00307	0.00174
9.99526e+06	0.00361	0.00317	0.00266	0.00222	0.00156	0.00325	0.00328	0.00317	0.00308	0.00174
9995275	0.00363	0.00318	0.00267	0.00223	0.00156	0.00327	0.00329	0.00319	0.00309	0.00175
9.99529e+06	0.00365	0.00319	0.00268	0.00223	0.00156	0.00328	0.00331	0.0032	0.0031	0.00174
9995300	0.00367	0.00321	0.00268	0.00223	0.00156	0.0033	0.00332	0.00321	0.00311	0.00175
9.99531e+06	0.00369	0.00322	0.00269	0.00224	0.00156	0.00331	0.00334	0.00323	0.00313	0.00175
9995325	0.00371	0.00324	0.0027	0.00224	0.00156	0.00333	0.00335	0.00324	0.00314	0.00175
9.99534e+06	0.00372	0.00325	0.00271	0.00224	0.00156	0.00335	0.00337	0.00325	0.00315	0.00175
9995350	0.00374	0.00326	0.00272	0.00225	0.00156	0.00336	0.00339	0.00327	0.00316	0.00175
9.99536e+06	0.00376	0.00327	0.00272	0.00225	0.00156	0.00338	0.0034	0.00328	0.00318	0.00175
9995375	0.00378	0.00329	0.00273	0.00226	0.00156	0.00339	0.00342	0.0033	0.00319	0.00175
9.99539e+06	0.0038	0.0033	0.00274	0.00226	0.00157	0.00341	0.00344	0.00331	0.0032	0.00175
9995400	0.00382	0.00331	0.00275	0.00227	0.00157	0.00343	0.00346	0.00333	0.00322	0.00175
9.99541e+06	0.00384	0.00333	0.00275	0.00227	0.00157	0.00344	0.00347	0.00334	0.00323	0.00175
9995425	0.00387	0.00334	0.00276	0.00228	0.00157	0.00346	0.00349	0.00336	0.00324	0.00175
9.99544e+06	0.00389	0.00336	0.00277	0.00228	0.00157	0.00348	0.00351	0.00337	0.00326	0.00176
9995450	0.00391	0.00337	0.00278	0.00228	0.00157	0.0035	0.00352	0.00339	0.00327	0.00176
9.99546e+06	0.00393	0.00339	0.00279	0.00229	0.00157	0.00351	0.00354	0.00341	0.00328	0.00176
9995475	0.00395	0.0034	0.00279	0.00229	0.00157	0.00353	0.00356	0.00342	0.0033	0.00176
9.99549e+06	0.00397	0.00342	0.0028	0.0023	0.00157	0.00355	0.00358	0.00344	0.00331	0.00176
9995500	0.004	0.00343	0.00281	0.0023	0.00157	0.00357	0.00359	0.00345	0.00333	0.00176
9.99551e+06	0.00402	0.00345	0.00282	0.00231	0.00157	0.00359	0.00361	0.00347	0.00334	0.00176
9995525	0.00404	0.00346	0.00283	0.00231	0.00157	0.00361	0.00363	0.00348	0.00336	0.00176
9.99554e+06	0.00407	0.00348	0.00284	0.00231	0.00158	0.00363	0.00365	0.0035	0.00337	0.00176
9995550	0.00409	0.0035	0.00285	0.00232	0.00158	0.00365	0.00367	0.00352	0.00339	0.00176
9.99556e+06	0.00412	0.00351	0.00286	0.00232	0.00158	0.00367	0.00369	0.00353	0.0034	0.00176
9995575	0.00414	0.00353	0.00286	0.00233	0.00158	0.00369	0.00371	0.00355	0.00342	0.00176
9.99559e+06	0.00417	0.00355	0.00287	0.00233	0.00158	0.00371	0.00373	0.00357	0.00343	0.00176
9995600	0.00419	0.00356	0.00288	0.00234	0.00158	0.00373	0.00375	0.00359	0.00345	0.00177
9.99561e+06	0.00422	0.00358	0.00289	0.00234	0.00158	0.00375	0.00377	0.0036	0.00347	0.00176
9995625	0.00425	0.0036	0.0029	0.00235	0.00158	0.00378	0.00379	0.00362	0.00348	0.00177
9.99564e+06	0.00427	0.00361	0.00291	0.00235	0.00158	0.0038	0.00381	0.00364	0.0035	0.00177
9995650	0.0043	0.00363	0.00292	0.00236	0.00158	0.00382	0.00383	0.00366	0.00351	0.00177
9.99566e+06	0.00433	0.00365	0.00293	0.00236	0.00159	0.00384	0.00386	0.00368	0.00353	0.00177
9995675	0.00436	0.00367	0.00294	0.00237	0.00159	0.00387	0.00388	0.0037	0.00355	0.00177
9.99569e+06	0.00438	0.00369	0.00295	0.00237	0.00159	0.00389	0.0039	0.00372	0.00356	0.00177
9995700	0.00442	0.00371	0.00296	0.00238	0.00159	0.00391	0.00393	0.00374	0.00358	0.00177
9.99571e+06	0.00444	0.00372	0.00297	0.00238	0.00159	0.00394	0.00395	0.00376	0.0036	0.00177
9995725	0.00447	0.00374	0.00298	0.00239	0.00159	0.00396	0.00398	0.00378	0.00361	0.00177
9.99574e+06	0.0045	0.00376	0.00299	0.00239	0.00159	0.00399	0.004	0.0038	0.00363	0.00177
9995750	0.00454	0.00378	0.003	0.00239	0.00159	0.00401	0.00402	0.00383	0.00365	0.00177
9.99576e+06	0.00457	0.00381	0.00301	0.0024	0.00159	0.00403	0.00405	0.00385	0.00367	0.00177
9995775	0.0046	0.00382	0.00302	0.00241	0.00159	0.00406	0.00408	0.00387	0.00369	0.00177
9.99579e+06	0.00463	0.00385	0.00303	0.00241	0.00159	0.00408	0.0041	0.00389	0.0037	0.00177
9995800	0.00467	0.00387	0.00304	0.00242	0.00159	0.0041	0.00413	0.00392	0.00372	0.00178
9.99581e+06	0.0047	0.00389	0.00305	0.00242	0.0016	0.00413	0.00416	0.00394	0.00374	0.00178
9995825	0.00474	0.00391	0.00306	0.00243	0.0016	0.00416	0.00418	0.00396	0.00376	0.00178
9.99584e+06	0.00477	0.00393	0.00307	0.00243	0.0016	0.00419	0.00421	0.00399	0.00378	0.00178
9995850	0.00481	0.00395	0.00308	0.00244	0.0016	0.00421	0.00424	0.00401	0.0038	0.00178
9.99586e+06	0.00484	0.00398	0.00309	0.00244	0.0016	0.00424	0.00427	0.00404	0.00382	0.00178
9995875	0.00488	0.004	0.00311	0.00245	0.0016	0.00427	0.0043	0.00406	0.00385	0.00178
9.99589e+06	0.00492	0.00402	0.00312	0.00245	0.0016	0.0043	0.00433	0.00408	0.00387	0.00178
9995900	0.00496	0.00405	0.00313	0.00246	0.0016	0.00434	0.00436	0.00411	0.00389	0.00178
9.99591e+06	0.005	0.00407	0.00314	0.00247	0.0016	0.00437	0.00439	0.00414	0.00391	0.00178
9995925	0.00504	0.0041	0.00315	0.00247	0.0016	0.0044	0.00443	0.00417	0.00393	0.00178
9.99594e+06	0.00508	0.00412	0.00316	0.00248	0.00161	0.00443	0.00446	0.00419	0.00395	0.00178
9995950	0.00512	0.00414	0.00318	0.00248	0.00161	0.00447	0.00449	0.00422	0.00398	0.00178
9.99596e+06	0.00516	0.00417	0.00319	0.00249	0.00161	0.0045	0.00453	0.00425	0.004	0.00178
9995975	0.00521	0.0042	0.0032	0.00249	0.00161	0.00454	0.00456	0.00428	0.00402	0.00178
9.99599e+06	0.00525	0.00422	0.00321	0.0025	0.00161	0.00457	0.0046	0.00431	0.00405	0.00178
9996000	0.0053	0.00425	0.00323	0.00251	0.00161	0.00461	0.00463	0.00433	0.00407	0.00178
9.99601e+06	0.00535	0.00428	0.00324	0.00251	0.00161	0.00464	0.00467	0.00436	0.00409	0.00179
9996025	0.00539	0.0043	0.00325	0.00252	0.00161	0.00468	0.00471	0.0044	0.00412	0.00179
9.99604e+06	0.00544	0.00433	0.00327	0.00252	0.00161	0.00472	0.00475	0.00443	0.00414	0.00179
9996050	0.00549	0.00436	0.00328	0.00253	0.00161	0.00476	0.00478	0.00446	0.00417	0.00179
9.99606e+06	0.00554	0.00439	0.00329	0.00253	0.00162	0.00479	0.00482	0.00449	0.0042	0.00179
9996075	0.00559	0.00442	0.0033	0.00254	0.00161	0.00483	0.00486	0.00452	0.00422	0.00179
9.99609e+06	0.00564	0.00445	0.00332	0.00254	0.00162	0.00488	0.0049	0.00455	0.00425	0.00179
9996100	0.0057	0.00448	0.00333	0.00255	0.00162	0.00492	0.00495	0.00459	0.00427	0.00179
9.99611e+06	0.00575	0.00451	0.00334	0.00256	0.00162	0.00496	0.00499	0.00463	0.0043	0.00179
9996125	0.00581	0.00454	0.00336	0.00257	0.00162	0.005	0.00503	0.00466	0.00433	0.00179
9.99614e+06	0.00586	0.00457	0.00337	0.00257	0.00162	0.00505	0.00508	0.00469	0.00436	0.00179
9996150	0.00592	0.00461	0.00339	0.00258	0.00162	0.00509	0.00512	0.00473	0.00439	0.00179
9.99616e+06	0.00598	0.00464	0.0034	0.00259	0.00162	0.00514	0.00517	0.00477	0.00441	0.00179
9996175	0.00604	0.00467	0.00342	0.00259	0.00163	0.00519	0.00522	0.00481	0.00444	0.00179
9.99619e+06	0.0061	0.00471	0.00343	0.0026	0.00163	0.00524	0.00527	0.00484	0.00447	0.00179
9996200	0.00617	0.00474	0.00345	0.0026	0.00163	0.00529	0.00532	0.00488	0.0045	0.00179
9.99621e+06	0.00623	0.00478	0.00346	0.00261	0.00163	0.00534	0.00537	0.00492	0.00453	0.00179
9996225	0.0063	0.00481	0.00348	0.00262	0.00163	0.00539	0.00542	0.00496	0.00456	0.00179
9.99624e+06	0.00637	0.00485	0.0035	0.00263	0.00163	0.00544	0.00547	0.005	0.0046	0.00179
9996250	0.00644	0.00489	0.00351	0.00263	0.00163	0.0055	0.00553	0.00505	0.00463	0.00179
9.99626e+06	0.00651	0.00493	0.00353	0.00264	0.00163	0.00555	0.00558	0.00509	0.00466	0.00179
9996275	0.00658	0.00497	0.00354	0.00265	0.00163	0.00561	0.00564	0.00513	0.00469	0.00179
9.99629e+06	0.00666	0.005	0.00356	0.00265	0.00163	0.00567	0.0057	0.00518	0.00473	0.00179
9996300	0.00674	0.00504	0.00357	0.00266	0.00163	0.00573	0.00576	0.00522	0.00476	0.00179
9.99631e+06	0.00682	0.00508	0.00359	0.00267	0.00163	0.00579	0.00582	0.00527	0.0048	0.0018
9996325	0.00689	0.00513	0.00361	0.00267	0.00164	0.00585	0.00588	0.00532	0.00483	0.0018
9.99634e+06	0.00698	0.00517	0.00363	0.00268	0.00164	0.00591	0.00594	0.00536	0.00487	0.0018
9996350	0.00706	0.00521	0.00364	0.00269	0.00164	0.00598	0.00601	0.00541	0.0049	0.00179
9.99636e+06	0.00715	0.00526	0.00366	0.00269	0.00164	0.00605	0.00608	0.00546	0.00494	0.0018
9996375	0.00724	0.0053	0.00368	0.0027	0.00164	0.00611	0.00614	0.00551	0.00497	0.0018
9.99639e+06	0.00733	0.00535	0.0037	0.00271	0.00164	0.00618	0.00621	0.00557	0.00501	0.0018
9996400	0.00743	0.0054	0.00372	0.00272	0.00164	0.00626	0.00629	0.00562	0.00505	0.0018
9.99641e+06	0.00752	0.00545	0.00373	0.00272	0.00165	0.00633	0.00636	0.00567	0.00509	0.0018
9996425	0.00762	0.0055	0.00375	0.00273	0.00165	0.00641	0.00643	0.00573	0.00513	0.0018
9.99644e+06	0.00773	0.00555	0.00377	0.00274	0.00165	0.00648	0.00651	0.00578	0.00517	0.0018
9996450	0.00783	0.0056	0.00379	0.00275	0.00165	0.00656	0.00659	0.00584	0.00521	0.0018
9.99646e+06	0.00794	0.00565	0.00381	0.00276	0.00165	0.00665	0.00667	0.0059	0.00525	0.0018
9996475	0.00805	0.0057	0.00383	0.00276	0.00165	0.00673	0.00676	0.00596	0.00529	0.0018
9.99649e+06	0.00817	0.00576	0.00385	0.00277	0.00165	0.00682	0.00684	0.00602	0.00533	0.0018
9996500	0.00829	0.00581	0.00387	0.00278	0.00165	0.00691	0.00693	0.00608	0.00538	0.0018
9.99651e+06	0.00841	0.00587	0.00389	0.00279	0.00165	0.007	0.00702	0.00614	0.00542	0.0018
9996525	0.00853	0.00593	0.00391	0.0028	0.00165	0.00709	0.00712	0.00621	0.00547	0.0018
9.99654e+06	0.00866	0.00599	0.00393	0.0028	0.00166	0.00719	0.00721	0.00627	0.00551	0.0018
9996550	0.0088	0.00605	0.00395	0.00281	0.00166	0.00729	0.00731	0.00634	0.00556	0.0018
9.99656e+06	0.00894	0.00611	0.00398	0.00282	0.00166	0.00739	0.00741	0.00641	0.0056	0.0018
9996575	0.00908	0.00617	0.004	0.00283	0.00166	0.0075	0.00752	0.00648	0.00565	0.0018
9.99659e+06	0.00922	0.00624	0.00402	0.00284	0.00166	0.00761	0.00763	0.00655	0.0057	0.0018
9996600	0.00938	0.00631	0.00404	0.00285	0.00166	0.00772	0.00774	0.00663	0.00575	0.0018
9.99661e+06	0.00953	0.00637	0.00407	0.00286	0.00166	0.00784	0.00785	0.0067	0.00579	0.0018
9996625	0.00969	0.00644	0.00409	0.00287	0.00166	0.00795	0.00797	0.00678	0.00584	0.0018
9.99664e+06	0.00986	0.00651	0.00411	0.00287	0.00166	0.00808	0.00809	0.00686	0.00589	0.0018
9996650	0.01003	0.00659	0.00414	0.00288	0.00166	0.00821	0.00821	0.00694	0.00594	0.0018
9.99666e+06	0.01021	0.00666	0.00416	0.00289	0.00167	0.00833	0.00835	0.00702	0.006	0.0018
9996675	0.0104	0.00674	0.00419	0.0029	0.00167	0.00847	0.00848	0.0071	0.00605	0.0018
9.99669e+06	0.01059	0.00682	0.00421	0.00291	0.00167	0.00861	0.00862	0.00719	0.0061	0.0018
9996700	0.01079	0.0069	0.00424	0.00292	0.00167	0.00875	0.00876	0.00727	0.00615	0.0018
9.99671e+06	0.01099	0.00698	0.00426	0.00293	0.00167	0.00891	0.0089	0.00736	0.00621	0.0018
9996725	0.0112	0.00707	0.00429	0.00294	0.00167	0.00906	0.00905	0.00746	0.00626	0.0018
9.99674e+06	0.01142	0.00715	0.00432	0.00295	0.00167	0.00922	0.00921	0.00755	0.00632	0.0018
9996750	0.01165	0.00724	0.00434	0.00296	0.00167	0.00938	0.00937	0.00764	0.00638	0.0018
9.99676e+06	0.01189	0.00733	0.00437	0.00297	0.00168	0.00955	0.00954	0.00774	0.00643	0.0018
9996775	0.01213	0.00743	0.0044	0.00298	0.00168	0.00973	0.00971	0.00784	0.00649	0.0018
9.99679e+06	0.01238	0.00752	0.00443	0.00299	0.00168	0.00991	0.00989	0.00794	0.00655	0.0018
9996800	0.01265	0.00762	0.00445	0.003	0.00168	0.0101	0.01007	0.00804	0.0066	0.0018
9.99681e+06	0.01292	0.00773	0.00448	0.00301	0.00168	0.0103	0.01027	0.00815	0.00666	0.0018
9996825	0.01321	0.00783	0.00451	0.00302	0.00168	0.01051	0.01046	0.00826	0.00672	0.0018
9.99684e+06	0.01351	0.00794	0.00454	0.00303	0.00168	0.01072	0.01067	0.00837	0.00678	0.0018
9996850	0.01381	0.00805	0.00457	0.00304	0.00168	0.01094	0.01088	0.00848	0.00684	0.0018
9.99686e+06	0.01413	0.00816	0.0046	0.00305	0.00169	0.01117	0.0111	0.0086	0.00691	0.0018
9996875	0.01447	0.00828	0.00464	0.00306	0.00169	0.01141	0.01133	0.00871	0.00697	0.0018
9.99689e+06	0.01483	0.0084	0.00467	0.00307	0.00169	0.01165	0.01157	0.00883	0.00703	0.0018
9996900	0.01519	0.00852	0.0047	0.00308	0.00169	0.01191	0.01182	0.00895	0.00709	0.0018
9.99691e+06	0.01556	0.00865	0.00473	0.00309	0.00169	0.01218	0.01207	0.00908	0.00715	0.0018
9996925	0.01595	0.00878	0.00477	0.0031	0.00169	0.01245	0.01233	0.0092	0.00722	0.0018
9.99694e+06	0.01635	0.00891	0.0048	0.00311	0.00169	0.01274	0.01261	0.00933	0.00728	0.0018
9996950	0.01677	0.00905	0.00484	0.00313	0.00169	0.01305	0.0129	0.00946	0.00734	0.0018
9.99696e+06	0.01721	0.0092	0.00487	0.00314	0.0017	0.01336	0.0132	0.00959	0.0074	0.0018
9996975	0.01766	0.00934	0.00491	0.00315	0.0017	0.01369	0.0135	0.00972	0.00747	0.0018
9.99699e+06	0.01813	0.0095	0.00494	0.00316	0.0017	0.01403	0.01382	0.00987	0.00753	0.0018
9997000	0.01861	0.00965	0.00498	0.00317	0.0017	0.01439	0.01417	0.01	0.00759	0.0018
9.99701e+06	0.0191	0.00981	0.00502	0.00318	0.0017	0.01478	0.01452	0.01014	0.00766	0.0018
9997025	0.01962	0.00998	0.00506	0.0032	0.0017	0.01517	0.01488	0.01028	0.00772	0.0018
9.99704e+06	0.02014	0.01015	0.0051	0.00321	0.0017	0.01558	0.01525	0.01043	0.00778	0.0018
9997050	0.02068	0.01033	0.00514	0.00322	0.0017	0.016	0.01564	0.01057	0.00784	0.0018
9.99706e+06	0.02123	0.01051	0.00518	0.00323	0.0017	0.01645	0.01605	0.01071	0.0079	0.0018
9997075	0.02178	0.0107	0.00522	0.00325	0.00171	0.01691	0.01646	0.01086	0.00796	0.0018
9.99709e+06	0.02234	0.01089	0.00526	0.00326	0.00171	0.01739	0.01689	0.011	0.00802	0.00179
9997100	0.0229	0.01109	0.0053	0.00327	0.00171	0.0179	0.01734	0.01115	0.00807	0.00179
9.99711e+06	0.02345	0.0113	0.00534	0.00328	0.00171	0.01842	0.0178	0.01129	0.00813	0.00179
9997125	0.02399	0.01151	0.00539	0.0033	0.00171	0.01896	0.01827	0.01144	0.00818	0.00179
9.99714e+06	0.02451	0.01173	0.00543	0.00331	0.00171	0.01953	0.01876	0.01158	0.00824	0.00179
9997150	0.025	0.01196	0.00548	0.00332	0.00172	0.02011	0.01926	0.01172	0.00829	0.00179
9.99716e+06	0.02546	0.01219	0.00552	0.00334	0.00172	0.02072	0.01976	0.01186	0.00834	0.00179
9997175	0.02587	0.01245	0.00557	0.00335	0.00172	0.02134	0.02027	0.01199	0.00838	0.00179
9.99719e+06	0.02623	0.01269	0.00562	0.00336	0.00172	0.02197	0.02079	0.01212	0.00843	0.00179
9997200	0.02652	0.01295	0.00567	0.00338	0.00172	0.02261	0.02131	0.01225	0.00847	0.00179
9.99721e+06	0.02675	0.01322	0.00572	0.00339	0.00172	0.02327	0.02182	0.01237	0.00851	0.00179
9997225	0.02688	0.01349	0.00577	0.00341	0.00172	0.02392	0.02232	0.01248	0.00854	0.00179
9.99724e+06	0.02694	0.01377	0.00582	0.00342	0.00173	0.02456	0.02281	0.01259	0.00858	0.00179
9997250	0.02689	0.01405	0.00587	0.00344	0.00173	0.02519	0.02327	0.01269	0.00861	0.00179
9.99726e+06	0.02676	0.01435	0.00593	0.00345	0.00173	0.0258	0.0237	0.01279	0.00864	0.00179
9997275	0.02655	0.01465	0.00598	0.00347	0.00173	0.02637	0.02409	0.01287	0.00866	0.00179
9.99729e+06	0.02624	0.01496	0.00604	0.00348	0.00173	0.02689	0.02444	0.01295	0.00868	0.00178
9997300	0.02585	0.01527	0.00609	0.0035	0.00173	0.02734	0.02472	0.01301	0.0087	0.00178
9.99731e+06	0.02539	0.01559	0.00615	0.00351	0.00173	0.02772	0.02495	0.01306	0.00871	0.00179
9997325	0.02487	0.01591	0.00621	0.00353	0.00173	0.02801	0.02509	0.0131	0.00872	0.00178
9.99734e+06	0.02429	0.01624	0.00627	0.00354	0.00174	0.0282	0.02516	0.01312	0.00872	0.00178
9997350	0.02367	0.01658	0.00633	0.00356	0.00174	0.02828	0.02515	0.01314	0.00872	0.00178
9.99736e+06	0.02302	0.01691	0.00639	0.00357	0.00174	0.02824	0.02505	0.01314	0.00871	0.00178
9997375	0.02235	0.01724	0.00646	0.00359	0.00174	0.02808	0.02487	0.01312	0.00871	0.00178
9.99739e+06	0.02166	0.01758	0.00652	0.00361	0.00174	0.02781	0.02461	0.01309	0.00869	0.00178
9997400	0.02097	0.0179	0.00659	0.00363	0.00174	0.02744	0.02427	0.01305	0.00867	0.00178
9.99741e+06	0.02027	0.01822	0.00665	0.00364	0.00174	0.02696	0.02386	0.01299	0.00865	0.00178
9997425	0.01958	0.01854	0.00672	0.00366	0.00175	0.0264	0.02339	0.01291	0.00862	0.00178
9.99744e+06	0.01889	0.01884	0.00679	0.00368	0.00175	0.02576	0.02286	0.01282	0.00859	0.00178
9997450	0.01822	0.01912	0.00686	0.00369	0.00175	0.02507	0.0223	0.01271	0.00855	0.00178
9.99746e+06	0.01756	0.01938	0.00694	0.00371	0.00175	0.02432	0.0217	0.01259	0.00851	0.00177
9997475	0.01689	0.01962	0.00701	0.00373	0.00175	0.02355	0.02107	0.01246	0.00846	0.00177
9.99749e+06	0.01627	0.01984	0.00709	0.00375	0.00175	0.02276	0.02043	0.01232	0.0084	0.00177
9997500	0.01567	0.02002	0.00716	0.00377	0.00175	0.02195	0.01978	0.01216	0.00835	0.00177
9.99751e+06	0.01508	0.02017	0.00724	0.00379	0.00175	0.02115	0.01912	0.012	0.00829	0.00177
9997525	0.01451	0.02028	0.00732	0.00381	0.00175	0.02036	0.01846	0.01182	0.00822	0.00177
9.99754e+06	0.01397	0.02035	0.0074	0.00382	0.00176	0.01958	0.01781	0.01164	0.00815	0.00177
9997550	0.01344	0.02037	0.00749	0.00384	0.00176	0.01878	0.01717	0.01145	0.00808	0.00176
9.99756e+06	0.01293	0.02035	0.00757	0.00386	0.00176	0.01803	0.01651	0.01125	0.008	0.00177
9997575	0.01244	0.02029	0.00765	0.00388	0.00176	0.01731	0.01591	0.01104	0.00792	0.00177
9.99759e+06	0.01196	0.02018	0.00775	0.0039	0.00176	0.01661	0.01531	0.01083	0.00784	0.00176
9997600	0.0115	0.02003	0.00784	0.00392	0.00177	0.01593	0.01472	0.01062	0.00775	0.00176
9.99761e+06	0.01106	0.01983	0.00792	0.00394	0.00177	0.01528	0.01416	0.0104	0.00766	0.00176
9997625	0.01064	0.0196	0.00802	0.00397	0.00177	0.01465	0.01361	0.01018	0.00757	0.00176
9.99764e+06	0.01023	0.01932	0.00811	0.00399	0.00177	0.01405	0.01308	0.00996	0.00748	0.00176
9997650	0.00983	0.01902	0.00821	0.00401	0.00177	0.01347	0.01257	0.00973	0.00738	0.00176
9.99766e+06	0.00945	0.01868	0.00831	0.00403	0.00177	0.01291	0.01208	0.00951	0.00728	0.00176
9997675	0.00909	0.01831	0.0084	0.00405	0.00177	0.01237	0.0116	0.00929	0.00718	0.00176
9.99769e+06	0.00874	0.01793	0.00851	0.00408	0.00178	0.01185	0.01114	0.00906	0.00708	0.00175
9997700	0.0084	0.01753	0.00861	0.0041	0.00178	0.01134	0.01069	0.00884	0.00698	0.00175
9.99771e+06	0.00808	0.01711	0.00871	0.00412	0.00178	0.01086	0.01026	0.00862	0.00687	0.00175
9997725	0.00776	0.01668	0.00882	0.00414	0.00178	0.0104	0.00984	0.00841	0.00677	0.00175
9.99774e+06	0.00747	0.01625	0.00893	0.00417	0.00178	0.00995	0.00943	0.00819	0.00667	0.00175
9997750	0.00718	0.01581	0.00904	0.00419	0.00178	0.00952	0.00905	0.00798	0.00656	0.00175
9.99776e+06	0.00691	0.01537	0.00915	0.00422	0.00178	0.0091	0.00867	0.00778	0.00645	0.00175
9997775	0.00665	0.01493	0.00926	0.00424	0.00179	0.0087	0.00831	0.00757	0.00635	0.00175
9.99779e+06	0.00641	0.01449	0.00938	0.00427	0.00179	0.00831	0.00796	0.00738	0.00624	0.00174
9997800	0.00618	0.01406	0.00949	0.00429	0.00179	0.00793	0.00762	0.00718	0.00614	0.00174
9.99781e+06	0.00596	0.01364	0.00961	0.00432	0.00179	0.00757	0.0073	0.00699	0.00603	0.00174
9997825	0.00576	0.01322	0.00973	0.00434	0.00179	0.00722	0.00698	0.00681	0.00593	0.00174
9.99784e+06	0.00558	0.01281	0.00985	0.00437	0.00179	0.00689	0.00669	0.00663	0.00583	0.00174
9997850	0.0054	0.01241	0.00997	0.0044	0.0018	0.00657	0.0064	0.00645	0.00573	0.00173
9.99786e+06	0.00524	0.012	0.01009	0.00442	0.0018	0.00626	0.00612	0.00628	0.00563	0.00174
9997875	0.0051	0.01162	0.01022	0.00445	0.0018	0.00596	0.00586	0.00612	0.00553	0.00173
9.99789e+06	0.00497	0.01125	0.01034	0.00448	0.0018	0.00568	0.00562	0.00596	0.00543	0.00173
9997900	0.00486	0.01089	0.01046	0.00451	0.0018	0.00541	0.00538	0.0058	0.00533	0.00173
9.99791e+06	0.00476	0.01053	0.01058	0.00454	0.0018	0.00516	0.00517	0.00566	0.00524	0.00173
9997925	0.00467	0.0102	0.0107	0.00457	0.00181	0.00493	0.00496	0.00551	0.00515	0.00173
9.99794e+06	0.00459	0.00987	0.01083	0.0046	0.00181	0.00472	0.00478	0.00538	0.00506	0.00172
9997950	0.00452	0.00955	0.01095	0.00463	0.00181	0.00452	0.00461	0.00524	0.00496	0.00172
9.99796e+06	0.00446	0.00924	0.01107	0.00465	0.00181	0.00435	0.00446	0.00512	0.00488	0.00172
9997975	0.0044	0.00895	0.01119	0.00468	0.00181	0.00419	0.00433	0.005	0.00479	0.00172
9.99799e+06	0.00435	0.00866	0.0113	0.00472	0.00182	0.00406	0.00421	0.00488	0.00471	0.00172
9998000	0.0043	0.00838	0.01142	0.00475	0.00182	0.00395	0.00411	0.00477	0.00462	0.00172
9.99801e+06	0.00426	0.00812	0.01153	0.00478	0.00182	0.00386	0.00402	0.00466	0.00454	0.00171
9998025	0.00422	0.00786	0.01164	0.00481	0.00182	0.00379	0.00395	0.00456	0.00447	0.00171
9.99804e+06	0.00418	0.00762	0.01175	0.00485	0.00182	0.00374	0.0039	0.00446	0.00439	0.00171
9998050	0.00413	0.00738	0.01185	0.00488	0.00182	0.00371	0.00385	0.00437	0.00431	0.00171
9.99806e+06	0.00409	0.00715	0.01195	0.00492	0.00182	0.00369	0.00381	0.00428	0.00424	0.00171
9998075	0.00404	0.00694	0.01204	0.00495	0.00182	0.00368	0.00378	0.0042	0.00416	0.0017
9.99809e+06	0.00399	0.00673	0.01212	0.00498	0.00183	0.00367	0.00376	0.00412	0.0041	0.0017
9998100	0.00394	0.00654	0.0122	0.00502	0.00183	0.00368	0.00374	0.00405	0.00403	0.0017
9.99811e+06	0.00389	0.00635	0.01228	0.00506	0.00183	0.00367	0.00371	0.00397	0.00396	0.0017
9998125	0.00383	0.00618	0.01234	0.00509	0.00183	0.00368	0.00369	0.0039	0.0039	0.0017
9.99814e+06	0.00377	0.00601	0.0124	0.00513	0.00183	0.00367	0.00367	0.00384	0.00384	0.0017
9998150	0.00371	0.00585	0.01245	0.00517	0.00184	0.00366	0.00364	0.00377	0.00377	0.00169
9.99816e+06	0.00365	0.0057	0.01249	0.00521	0.00184	0.00365	0.00361	0.00371	0.00371	0.00169
9998175	0.00359	0.00556	0.01252	0.00524	0.00184	0.00362	0.00358	0.00365	0.00366	0.00169
9.99819e+06	0.00353	0.00543	0.01255	0.00528	0.00184	0.00359	0.00354	0.00359	0.0036	0.00169
9998200	0.00347	0.00531	0.01256	0.00532	0.00184	0.00355	0.00349	0.00353	0.00354	0.00168
9.99821e+06	0.00341	0.0052	0.01256	0.00536	0.00185	0.0035	0.00344	0.00348	0.00349	0.00168
9998225	0.00335	0.00509	0.01255	0.00541	0.00185	0.00345	0.00339	0.00343	0.00344	0.00168
9.99824e+06	0.0033	0.00499	0.01253	0.00545	0.00185	0.00339	0.00334	0.00337	0.00339	0.00168
9998250	0.00324	0.0049	0.0125	0.00549	0.00185	0.00333	0.00328	0.00332	0.00333	0.00168
9.99826e+06	0.00319	0.00481	0.01245	0.00553	0.00185	0.00326	0.00322	0.00327	0.00329	0.00167
9998275	0.00314	0.00473	0.01239	0.00558	0.00185	0.00319	0.00315	0.00322	0.00324	0.00167
9.99829e+06	0.00309	0.00465	0.01233	0.00562	0.00186	0.00312	0.00309	0.00317	0.00319	0.00167
9998300	0.00305	0.00457	0.01225	0.00567	0.00186	0.00305	0.00303	0.00313	0.00314	0.00167
9.99831e+06	0.00301	0.0045	0.01217	0.00571	0.00186	0.00298	0.00297	0.00308	0.0031	0.00167
9998325	0.00297	0.00444	0.01207	0.00576	0.00186	0.00291	0.00291	0.00303	0.00305	0.00166
9.99834e+06	0.00293	0.00437	0.01196	0.00581	0.00186	0.00285	0.00285	0.00299	0.00301	0.00166
9998350	0.00289	0.00431	0.01185	0.00585	0.00187	0.00278	0.0028	0.00294	0.00297	0.00166
9.99836e+06	0.00286	0.00425	0.01172	0.0059	0.00187	0.00273	0.00275	0.0029	0.00293	0.00165
9998375	0.00282	0.00419	0.01159	0.00595	0.00187	0.00268	0.00271	0.00286	0.00289	0.00165
9.99839e+06	0.00279	0.00413	0.01145	0.006	0.00187	0.00263	0.00266	0.00282	0.00285	0.00165
9998400	0.00276	0.00407	0.0113	0.00605	0.00187	0.00259	0.00263	0.00278	0.00281	0.00165
9.99841e+06	0.00273	0.00401	0.01114	0.0061	0.00188	0.00256	0.00259	0.00274	0.00277	0.00165
9998425	0.00269	0.00395	0.01098	0.00615	0.00188	0.00253	0.00256	0.0027	0.00273	0.00164
9.99844e+06	0.00266	0.0039	0.01082	0.0062	0.00188	0.0025	0.00253	0.00266	0.0027	0.00164
9998450	0.00263	0.00384	0.01065	0.00626	0.00188	0.00248	0.0025	0.00262	0.00266	0.00164
9.99846e+06	0.0026	0.00378	0.01047	0.00631	0.00188	0.00246	0.00247	0.00259	0.00262	0.00164
9998475	0.00256	0.00373	0.0103	0.00636	0.00188	0.00244	0.00245	0.00255	0.00259	0.00163
9.99849e+06	0.00253	0.00367	0.01012	0.00642	0.00189	0.00241	0.00242	0.00251	0.00256	0.00163
9998500	0.0025	0.00361	0.00994	0.00648	0.00189	0.00239	0.00239	0.00248	0.00252	0.00163
9.99851e+06	0.00247	0.00356	0.00975	0.00653	0.00189	0.00237	0.00236	0.00245	0.00249	0.00163
9998525	0.00243	0.00351	0.00957	0.00659	0.00189	0.00234	0.00234	0.00242	0.00246	0.00162
9.99854e+06	0.0024	0.00345	0.00939	0.00665	0.00189	0.00231	0.00231	0.00238	0.00243	0.00162
9998550	0.00237	0.0034	0.0092	0.0067	0.0019	0.00228	0.00228	0.00235	0.00239	0.00162
9.99856e+06	0.00234	0.00335	0.00902	0.00676	0.0019	0.00225	0.00225	0.00232	0.00236	0.00161
9998575	0.00231	0.0033	0.00884	0.00682	0.0019	0.00222	0.00222	0.00229	0.00233	0.00161
9.99859e+06	0.00229	0.00325	0.00865	0.00688	0.0019	0.00219	0.00219	0.00226	0.0023	0.00161
9998600	0.00226	0.00321	0.00848	0.00694	0.0019	0.00215	0.00215	0.00223	0.00227	0.00161
9.99861e+06	0.00223	0.00316	0.0083	0.007	0.00191	0.00212	0.00212	0.0022	0.00225	0.0016
9998625	0.00221	0.00312	0.00812	0.00707	0.00191	0.00209	0.00209	0.00218	0.00222	0.0016
9.99864e+06	0.00218	0.00307	0.00794	0.00713	0.00191	0.00205	0.00206	0.00215	0.00219	0.0016
9998650	0.00216	0.00303	0.00777	0.00719	0.00191	0.00203	0.00204	0.00212	0.00216	0.0016
9.99866e+06	0.00213	0.00299	0.00761	0.00725	0.00192	0.002	0.00201	0.00209	0.00214	0.00159
9998675	0.00211	0.00295	0.00744	0.00732	0.00192	0.00197	0.00198	0.00207	0.00211	0.00159
9.99869e+06	0.00209	0.00291	0.00728	0.00738	0.00192	0.00195	0.00196	0.00204	0.00209	0.00159
9998700	0.00206	0.00288	0.00712	0.00744	0.00192	0.00192	0.00193	0.00202	0.00206	0.00158
9.99871e+06	0.00204	0.00284	0.00697	0.00751	0.00193	0.0019	0.00191	0.00199	0.00204	0.00158
9998725	0.00202	0.0028	0.00682	0.00757	0.00193	0.00188	0.00189	0.00197	0.00201	0.00158
9.99874e+06	0.00199	0.00277	0.00667	0.00763	0.00193	0.00186	0.00187	0.00194	0.00199	0.00158
9998750	0.00197	0.00274	0.00653	0.0077	0.00193	0.00184	0.00185	0.00192	0.00196	0.00157
9.99876e+06	0.00195	0.0027	0.00639	0.00776	0.00193	0.00182	0.00183	0.0019	0.00194	0.00157
9998775	0.00193	0.00267	0.00626	0.00783	0.00194	0.0018	0.00181	0.00187	0.00192	0.00157
9.99879e+06	0.0019	0.00263	0.00612	0.00789	0.00194	0.00178	0.00178	0.00185	0.00189	0.00156
9998800	0.00188	0.0026	0.006	0.00795	0.00194	0.00176	0.00176	0.00183	0.00187	0.00156
9.99881e+06	0.00186	0.00257	0.00587	0.00802	0.00194	0.00174	0.00174	0.00181	0.00185	0.00156
9998825	0.00184	0.00254	0.00575	0.00808	0.00195	0.00172	0.00172	0.00178	0.00183	0.00155
9.99884e+06	0.00182	0.00251	0.00563	0.00814	0.00195	0.0017	0.0017	0.00176	0.00181	0.00155
9998850	0.0018	0.00247	0.00552	0.0082	0.00195	0.00168	0.00168	0.00174	0.00179	0.00155
9.99886e+06	0.00178	0.00244	0.00541	0.00826	0.00195	0.00165	0.00166	0.00172	0.00177	0.00154
9998875	0.00176	0.00241	0.0053	0.00832	0.00195	0.00163	0.00164	0.0017	0.00174	0.00154
9.99889e+06	0.00175	0.00239	0.0052	0.00838	0.00196	0.00161	0.00162	0.00168	0.00172	0.00154
9998900	0.00173	0.00236	0.0051	0.00843	0.00196	0.00159	0.0016	0.00166	0.00171	0.00154
9.99891e+06	0.00171	0.00233	0.00501	0.00849	0.00196	0.00157	0.00158	0.00164	0.00168	0.00153
9998925	0.00169	0.0023	0.00491	0.00854	0.00196	0.00155	0.00156	0.00162	0.00167	0.00153
9.99894e+06	0.00167	0.00227	0.00483	0.00859	0.00197	0.00154	0.00154	0.00161	0.00165	0.00153
9998950	0.00165	0.00225	0.00474	0.00864	0.00197	0.00152	0.00153	0.00159	0.00163	0.00152
9.99896e+06	0.00164	0.00222	0.00466	0.00869	0.00197	0.0015	0.00151	0.00157	0.00161	0.00152
9998975	0.00162	0.00219	0.00457	0.00873	0.00197	0.00149	0.00149	0.00155	0.00159	0.00152
9.99899e+06	0.0016	0.00217	0.00449	0.00877	0.00197	0.00147	0.00147	0.00153	0.00157	0.00151
9999000	0.00158	0.00214	0.00442	0.00881	0.00198	0.00145	0.00146	0.00152	0.00156	0.00151
9.99901e+06	0.00157	0.00212	0.00435	0.00885	0.00198	0.00144	0.00144	0.0015	0.00154	0.00151
9999025	0.00155	0.0021	0.00428	0.00888	0.00198	0.00142	0.00143	0.00148	0.00152	0.0015
9.99904e+06	0.00153	0.00207	0.00421	0.00892	0.00198	0.00141	0.00141	0.00146	0.00151	0.0015
9999050	0.00152	0.00205	0.00414	0.00894	0.00199	0.00139	0.00139	0.00145	0.00149	0.0015
9.99906e+06	0.0015	0.00203	0.00408	0.00897	0.00199	0.00137	0.00138	0.00143	0.00147	0.00149
9999075	0.00149	0.002	0.00401	0.00899	0.00199	0.00136	0.00136	0.00141	0.00146	0.00149
9.99909e+06	0.00147	0.00198	0.00395	0.009	0.002	0.00134	0.00135	0.0014	0.00144	0.00149
9999100	0.00146	0.00196	0.00389	0.00902	0.002	0.00133	0.00133	0.00138	0.00142	0.00148
9.99911e+06	0.00144	0.00194	0.00383	0.00902	0.002	0.00131	0.00132	0.00137	0.00141	0.00148
9999125	0.00143	0.00191	0.00378	0.00903	0.002	0.0013	0.0013	0.00135	0.00139	0.00148
9.99914e+06	0.00141	0.00189	0.00372	0.00903	0.002	0.00128	0.00129	0.00134	0.00138	0.00147
9999150	0.0014	0.00187	0.00366	0.00902	0.00201	0.00127	0.00127	0.00132	0.00136	0.00147
9.99916e+06	0.00138	0.00185	0.00361	0.00901	0.00201	0.00125	0.00126	0.00131	0.00135	0.00147
9999175	0.00137	0.00183	0.00356	0.009	0.00201	0.00124	0.00124	0.00129	0.00133	0.00146
9.99919e+06	0.00136	0.00181	0.00351	0.00898	0.00201	0.00122	0.00123	0.00128	0.00132	0.00146
9999200	0.00134	0.00179	0.00346	0.00896	0.00202	0.00121	0.00122	0.00126	0.0013	0.00146
9.99921e+06	0.00133	0.00177	0.00341	0.00893	0.00202	0.0012	0.0012	0.00125	0.00129	0.00145
9999225	0.00131	0.00175	0.00336	0.0089	0.00202	0.00118	0.00119	0.00124	0.00128	0.00145
9.99924e+06	0.0013	0.00173	0.00331	0.00887	0.00203	0.00117	0.00118	0.00122	0.00126	0.00145
9999250	0.00129	0.00172	0.00327	0.00882	0.00203	0.00116	0.00116	0.00121	0.00125	0.00144
9.99926e+06	0.00127	0.0017	0.00322	0.00878	0.00203	0.00115	0.00115	0.0012	0.00124	0.00144
9999275	0.00126	0.00168	0.00318	0.00873	0.00203	0.00113	0.00114	0.00118	0.00122	0.00144
9.99929e+06	0.00125	0.00166	0.00314	0.00868	0.00204	0.00112	0.00113	0.00117	0.00121	0.00143
9999300	0.00124	0.00165	0.00309	0.00862	0.00204	0.00111	0.00111	0.00116	0.0012	0.00143
9.99931e+06	0.00123	0.00163	0.00305	0.00856	0.00204	0.00109	0.0011	0.00114	0.00118	0.00143
9999325	0.00121	0.00161	0.00301	0.00849	0.00204	0.00108	0.00109	0.00113	0.00117	0.00142
9.99934e+06	0.0012	0.00159	0.00297	0.00842	0.00205	0.00107	0.00108	0.00112	0.00116	0.00142
9999350	0.00119	0.00158	0.00293	0.00836	0.00205	0.00106	0.00107	0.00111	0.00114	0.00142
9.99936e+06	0.00118	0.00156	0.0029	0.00828	0.00205	0.00105	0.00105	0.00109	0.00113	0.00141
9999375	0.00117	0.00154	0.00286	0.0082	0.00205	0.00103	0.00104	0.00108	0.00112	0.00141
9.99939e+06	0.00115	0.00153	0.00282	0.00812	0.00206	0.00103	0.00103	0.00107	0.00111	0.00141
9999400	0.00114	0.00151	0.00279	0.00804	0.00206	0.00101	0.00102	0.00106	0.0011	0.0014
9.99941e+06	0.00113	0.0015	0.00275	0.00795	0.00206	0.001	0.00101	0.00105	0.00109	0.0014
9999425	0.00112	0.00148	0.00272	0.00786	0.00207	0.000989375	0.0009961	0.00104	0.00107	0.0014
9.99944e+06	0.00111	0.00146	0.00268	0.00778	0.00207	0.000979104	0.0009859	0.00102	0.00106	0.00139
9999450	0.0011	0.00145	0.00265	0.00768	0.00207	0.000966985	0.000974547	0.00101	0.00105	0.00139
9.99946e+06	0.00109	0.00143	0.00262	0.00759	0.00207	0.000956771	0.000964067	0.001	0.00104	0.00139
9999475	0.00108	0.00142	0.00259	0.0075	0.00208	0.000946719	0.000953583	0.000989682	0.00103	0.00138
9.99949e+06	0.00107	0.00141	0.00255	0.0074	0.00208	0.0009377	0.000943142	0.000980524	0.00102	0.00138
9999500	0.00105	0.00139	0.00252	0.00731	0.00208	0.000926718	0.000932176	0.000970011	0.00101	0.00137
9.99951e+06	0.00105	0.00138	0.00249	0.00721	0.00209	0.000915561	0.000923619	0.000959588	0.000995017	0.00137
9999525	0.00104	0.00136	0.00246	0.00711	0.00209	0.000906997	0.000912197	0.000949019	0.000983989	0.00136
9.99954e+06	0.00102	0.00135	0.00243	0.00701	0.00209	0.000894954	0.000902436	0.000939196	0.000973398	0.00136
9999550	0.00101	0.00134	0.0024	0.00692	0.00209	0.000886274	0.000893978	0.000926607	0.00096389	0.00136
9.99956e+06	0.001	0.00132	0.00238	0.00682	0.0021	0.00087596	0.000882668	0.000917915	0.000952859	0.00135
9999575	0.000993838	0.00131	0.00235	0.00672	0.0021	0.000865826	0.000872446	0.000907668	0.000942383	0.00135
9.99959e+06	0.000984008	0.00129	0.00232	0.00662	0.0021	0.00085788	0.000863244	0.000898099	0.000934569	0.00135
9999600	0.000975291	0.00128	0.00229	0.00653	0.00211	0.000847148	0.000853695	0.000888795	0.000923736	0.00134
9.99961e+06	0.000964454	0.00127	0.00227	0.00643	0.00211	0.00083704	0.000843291	0.000879359	0.000913003	0.00134
9999625	0.00095516	0.00126	0.00224	0.00634	0.00211	0.000829725	0.000836278	0.000869305	0.000904774	0.00134
9.99964e+06	0.000944973	0.00124	0.00221	0.00623	0.00211	0.000819243	0.000824685	0.000859471	0.000894854	0.00133
9999650	0.000936274	0.00123	0.00219	0.00614	0.00212	0.000810145	0.000816771	0.000848433	0.000885172	0.00133
9.99966e+06	0.00092731	0.00122	0.00216	0.00605	0.00212	0.000801712	0.000807642	0.000840732	0.000876457	0.00133
9999675	0.000917888	0.00121	0.00214	0.00595	0.00213	0.000792304	0.000798136	0.000830784	0.00086661	0.00132
9.99969e+06	0.000909278	0.0012	0.00212	0.00587	0.00213	0.000783029	0.000790371	0.000821846	0.000857152	0.00132
9999700	0.000900651	0.00118	0.00209	0.00577	0.00213	0.00077473	0.000780215	0.000813375	0.000847458	0.00132
9.99971e+06	0.000892144	0.00117	0.00207	0.00569	0.00213	0.00076459	0.000773113	0.000805219	0.000837942	0.00131
9999725	0.000882475	0.00116	0.00204	0.0056	0.00214	0.000757879	0.000763605	0.000795893	0.000831284	0.00131
9.99974e+06	0.000872348	0.00115	0.00202	0.00551	0.00214	0.000748778	0.000754612	0.000787866	0.000821841	0.0013
9999750	0.000864334	0.00114	0.002	0.00543	0.00214	0.000740809	0.000746274	0.000777804	0.000812626	0.0013
9.99976e+06	0.000856688	0.00113	0.00198	0.00535	0.00215	0.000732202	0.000738465	0.000768536	0.000803284	0.0013
9999775	0.000848828	0.00111	0.00196	0.00526	0.00215	0.000723834	0.000729282	0.0007603	0.000795008	0.00129
9.99979e+06	0.000840081	0.0011	0.00193	0.00518	0.00215	0.00071526	0.000722764	0.000752186	0.000784786	0.00129
9999800	0.000832811	0.00109	0.00191	0.0051	0.00216	0.000707449	0.000713814	0.000743779	0.000777681	0.00129
9.99981e+06	0.000823243	0.00108	0.00189	0.00503	0.00216	0.000699656	0.000706009	0.000735794	0.000769118	0.00128
9999825	0.0008155	0.00107	0.00187	0.00495	0.00216	0.000692476	0.000698693	0.000727246	0.000761052	0.00128
9.99984e+06	0.000806379	0.00106	0.00185	0.00488	0.00217	0.000684803	0.000690698	0.000719677	0.000753378	0.00127
9999850	0.00079866	0.00105	0.00183	0.0048	0.00217	0.000676254	0.000682466	0.000711269	0.000743916	0.00127
9.99986e+06	0.000790937	0.00104	0.00181	0.00473	0.00217	0.000669242	0.000675429	0.000703324	0.000736513	0.00127
9999875	0.000783354	0.00103	0.00179	0.00466	0.00218	0.000659781	0.000666004	0.00069581	0.00072798	0.00126
9.99989e+06	0.000775966	0.00102	0.00177	0.00459	0.00218	0.000652277	0.000659073	0.000687295	0.000720738	0.00126
9999900	0.000767102	0.00101	0.00175	0.00452	0.00218	0.000645266	0.000650975	0.000679634	0.000712773	0.00126
9.99991e+06	0.000759664	0.000998131	0.00174	0.00446	0.00219	0.000636626	0.00064418	0.000672556	0.000704578	0.00125
9999925	0.00075284	0.000987695	0.00172	0.00439	0.00219	0.000629884	0.000636043	0.000664552	0.00069662	0.00125
9.99994e+06	0.000746412	0.000978973	0.0017	0.00433	0.00219	0.00062241	0.000629234	0.000659547	0.00068917	0.00124
9999950	0.000737184	0.000968586	0.00168	0.00426	0.0022	0.000615737	0.000622313	0.000649566	0.00068196	0.00124
9.99996e+06	0.000730373	0.000959647	0.00166	0.0042	0.0022	0.000609197	0.000615322	0.000642216	0.000674064	0.00124
9999975	0.000722816	0.000950901	0.00165	0.00415	0.0022	0.00060247	0.000609305	0.000634883	0.000666797	0.00123
9.99999e+06	0.000715937	0.000939591	0.00163	0.00409	0.00221	0.000594991	0.000600822	0.000629047	0.00066001	0.00123
10000000	0.000708095	0.000931043	0.00161	0.00403	0.00221	0.000587637	0.000594823	0.000620184	0.00065258	0.00122
10000000	0.000700296	0.000920243	0.0016	0.00397	0.00221	0.000581731	0.000587256	0.000613172	0.00064504	0.00122
10000000	0.000695187	0.00091261	0.00158	0.00392	0.00222	0.000576171	0.000579306	0.000607083	0.000640014	0.00122
10000000	0.000686263	0.000904735	0.00156	0.00386	0.00222	0.000567596	0.000572782	0.00060002	0.000631258	0.00121
10000100	0.000678733	0.000894559	0.00155	0.00381	0.00222	0.000561759	0.000567064	0.000593851	0.000625252	0.00121
10000100	0.000674469	0.000885561	0.00153	0.00376	0.00223	0.000554175	0.000559404	0.000586019	0.000616922	0.00121
10000100	0.000666542	0.000876701	0.00151	0.00371	0.00223	0.00054683	0.000553353	0.00058045	0.000609949	0.0012
10000100	0.000660709	0.000868484	0.0015	0.00366	0.00224	0.000541756	0.00054732	0.000572303	0.000604104	0.0012
10000100	0.000652039	0.000859063	0.00148	0.00361	0.00224	0.000534519	0.000540438	0.000564789	0.000597881	0.0012
10000100	0.000643822	0.000850488	0.00147	0.00356	0.00224	0.000528874	0.000532556	0.000559854	0.000589429	0.00119
10000100	0.000639292	0.000843226	0.00145	0.00351	0.00225	0.000520594	0.000525778	0.000552968	0.000584021	0.00119
10000100	0.000632715	0.000835092	0.00144	0.00347	0.00225	0.000515912	0.000520345	0.000546547	0.000576387	0.00119
10000200	0.000625597	0.000825527	0.00143	0.00342	0.00226	0.000509022	0.000514672	0.00054035	0.000571802	0.00118
10000200	0.000620174	0.000818479	0.00141	0.00338	0.00226	0.000503101	0.000506065	0.000533635	0.000565068	0.00118
10000200	0.000613566	0.000808831	0.0014	0.00334	0.00226	0.000496308	0.000501692	0.000526196	0.000558272	0.00117
10000200	0.000607422	0.000801226	0.00138	0.00329	0.00227	0.000491721	0.000495587	0.000518938	0.000551243	0.00117
10000200	0.000600293	0.000793813	0.00137	0.00325	0.00227	0.000485511	0.000489965	0.000515212	0.000545365	0.00117
10000200	0.00059492	0.000784769	0.00136	0.00321	0.00228	0.000478553	0.000483772	0.000508302	0.000539553	0.00116
10000200	0.000588453	0.000777813	0.00134	0.00317	0.00228	0.000473595	0.000477415	0.000502309	0.000532588	0.00116
10000200	0.00058207	0.000770499	0.00133	0.00313	0.00228	0.000466189	0.000471324	0.000495116	0.000526145	0.00116
10000300	0.000576231	0.000761996	0.00132	0.00309	0.00229	0.000461019	0.000464504	0.000490793	0.000519624	0.00115
10000300	0.000570095	0.000754795	0.0013	0.00305	0.00229	0.000455575	0.000460894	0.00048382	0.000515156	0.00115
10000300	0.000563843	0.000744622	0.00129	0.00301	0.00229	0.000450994	0.000454235	0.000477139	0.000509511	0.00115
10000300	0.000558165	0.000739115	0.00127	0.00297	0.0023	0.000445342	0.000447468	0.000472009	0.000503074	0.00114
10000300	0.000553364	0.000731835	0.00126	0.00294	0.0023	0.000437554	0.000444341	0.000467487	0.000497252	0.00114
10000300	0.000545526	0.000724778	0.00125	0.0029	0.00231	0.000434079	0.00043725	0.000462728	0.00049168	0.00113
10000300	0.00054005	0.000717124	0.00124	0.00287	0.00231	0.000427736	0.000430963	0.000454646	0.000484606	0.00113
10000300	0.000533263	0.000710064	0.00123	0.00283	0.00232	0.000421018	0.000426944	0.000449942	0.000479958	0.00113
10000400	0.000529071	0.000703717	0.00121	0.0028	0.00232	0.000415844	0.000420641	0.000444055	0.000473339	0.00112
10000400	0.000522974	0.000694857	0.0012	0.00277	0.00232	0.000409179	0.000415295	0.000439237	0.000468968	0.00112
10000400	0.000518122	0.000688399	0.00119	0.00273	0.00233	0.000405471	0.000410037	0.000432544	0.000463438	0.00112
10000400	0.000512721	0.000681695	0.00118	0.0027	0.00233	0.000399503	0.000404956	0.000427015	0.000457297	0.00111
10000400	0.000506554	0.000673552	0.00117	0.00267	0.00234	0.000393531	0.000398235	0.000421119	0.000451534	0.00111
10000400	0.000501581	0.00066752	0.00116	0.00264	0.00234	0.000388934	0.00039325	0.00041801	0.000446334	0.00111
10000400	0.000495997	0.000660527	0.00114	0.00261	0.00234	0.000384021	0.000388867	0.000412042	0.000440516	0.0011
10000400	0.000490079	0.000653824	0.00113	0.00258	0.00235	0.000378956	0.000382952	0.00040499	0.000435803	0.0011
10000500	0.000485543	0.000647112	0.00112	0.00255	0.00235	0.000374192	0.00037775	0.000399425	0.000429468	0.0011
10000500	0.000478512	0.000639428	0.00111	0.00252	0.00236	0.000368827	0.000373258	0.000395479	0.000424971	0.00109
10000500	0.000473565	0.000634227	0.0011	0.00249	0.00236	0.000364977	0.00036856	0.000389236	0.000420713	0.00109
10000500	0.000469562	0.000628084	0.00109	0.00246	0.00237	0.000358647	0.000364058	0.000384055	0.000415405	0.00109
10000500	0.000462166	0.000622942	0.00108	0.00243	0.00237	0.000355036	0.000358495	0.000381102	0.000410613	0.00108
10000500	0.000457879	0.00061315	0.00107	0.00241	0.00238	0.000348872	0.000352759	0.000374912	0.000405582	0.00108
10000500	0.000452378	0.000606618	0.00106	0.00238	0.00238	0.000343352	0.000348603	0.000369928	0.000400244	0.00107
10000500	0.000447921	0.000601713	0.00105	0.00235	0.00238	0.000339443	0.000342864	0.000365149	0.000393585	0.00107
10000600	0.000443463	0.000595623	0.00104	0.00233	0.00239	0.000335103	0.00033942	0.000359429	0.000390511	0.00107
10000600	0.000438114	0.000590419	0.00103	0.0023	0.00239	0.000328024	0.000332525	0.000354597	0.000386028	0.00106
10000600	0.00043235	0.000583178	0.00101	0.00227	0.0024	0.000324909	0.000327823	0.000349223	0.000380013	0.00106
10000600	0.000428449	0.000577192	0.00101	0.00225	0.0024	0.000320447	0.00032441	0.000345984	0.000375301	0.00106
10000600	0.000423374	0.000569887	0.000996291	0.00222	0.00241	0.000314932	0.000318966	0.000340754	0.000371507	0.00105
10000600	0.00041848	0.000565116	0.000987548	0.0022	0.00241	0.00031088	0.000316075	0.000336669	0.000365953	0.00105
10000600	0.000413797	0.000558561	0.000977768	0.00217	0.00242	0.000306519	0.000309356	0.000332088	0.000361609	0.00105
10000600	0.000408	0.000552658	0.000968478	0.00215	0.00242	0.000301595	0.00030456	0.000326534	0.000357288	0.00104
10000700	0.000403256	0.000546493	0.000958355	0.00213	0.00243	0.000296778	0.000300844	0.000323539	0.000351417	0.00104
10000700	0.000397537	0.00054079	0.000949079	0.00211	0.00243	0.000290898	0.000296511	0.000318414	0.000347957	0.00104
10000700	0.000393724	0.000534316	0.000940921	0.00208	0.00244	0.00028791	0.000291886	0.000314588	0.000342209	0.00103
10000700	0.000389599	0.000529492	0.00093024	0.00206	0.00244	0.000283552	0.000288115	0.000308175	0.000340243	0.00103
10000700	0.0003851	0.000523203	0.000920525	0.00204	0.00245	0.000278934	0.000282972	0.00030464	0.000334047	0.00103
10000700	0.000380863	0.000518329	0.000912071	0.00202	0.00245	0.000275367	0.000279574	0.000300408	0.00032954	0.00102
10000700	0.000374505	0.000512643	0.00090395	0.00199	0.00246	0.000267395	0.000273659	0.00029464	0.000326316	0.00102
10000700	0.000369636	0.00050729	0.000892483	0.00197	0.00246	0.000265887	0.000269602	0.000291388	0.000321763	0.00102
10000800	0.000366749	0.000500681	0.000885793	0.00195	0.00247	0.000261151	0.000266058	0.000286858	0.000316817	0.00101
10000800	0.000361385	0.00049672	0.000877148	0.00193	0.00247	0.000258846	0.000260497	0.000282924	0.000312547	0.00101
10000800	0.000358097	0.000490156	0.000870254	0.00191	0.00248	0.000253343	0.000256326	0.000277951	0.000308318	0.00101
10000800	0.000353209	0.000484535	0.000861347	0.00189	0.00248	0.000249238	0.000253992	0.000274475	0.000304147	0.001
10000800	0.000346912	0.000479463	0.000851472	0.00187	0.00249	0.000244825	0.000249432	0.000270026	0.000299915	0.001
10000800	0.000343372	0.000474646	0.000843611	0.00185	0.00249	0.000240996	0.00024434	0.00026612	0.000296104	0.000997084
10000800	0.000340426	0.000468332	0.000834809	0.00183	0.0025	0.000235462	0.000240076	0.000263712	0.000292487	0.000994153
10000800	0.000337045	0.000462481	0.000825539	0.00181	0.0025	0.000231261	0.000236291	0.000257853	0.000286945	0.000990427
10000900	0.000329925	0.00045926	0.000819682	0.0018	0.00251	0.000228634	0.000233236	0.000254092	0.000284301	0.000988682
10000900	0.000326216	0.000453134	0.000811963	0.00178	0.00251	0.000224111	0.00022766	0.00025032	0.000281737	0.000984888
10000900	0.00032324	0.000449221	0.000802437	0.00176	0.00252	0.000220852	0.000224531	0.000245842	0.000276842	0.000981323
10000900	0.000318709	0.000443695	0.000795303	0.00174	0.00252	0.00021713	0.000218834	0.000241133	0.000272601	0.000977547
10000900	0.000314491	0.000440001	0.000788027	0.00172	0.00253	0.000212191	0.000214534	0.000239963	0.000268421	0.00097492
10000900	0.000309913	0.000431083	0.000780451	0.00171	0.00253	0.000208814	0.0002124	0.000234032	0.000264212	0.000972078
10000900	0.00030584	0.000427908	0.000772374	0.00169	0.00254	0.000205412	0.000207812	0.000229304	0.00026038	0.000968975
10000900	0.000300904	0.000420505	0.000764789	0.00167	0.00254	0.000202076	0.000205003	0.000226805	0.000256154	0.000965767
10001000	0.000296558	0.000417287	0.000756265	0.00165	0.00255	0.00019652	0.00020195	0.000223695	0.000251826	0.000962083
10001000	0.000292755	0.000412727	0.000750318	0.00164	0.00256	0.000193797	0.000196914	0.000219458	0.000248803	0.0009584
10001000	0.000289872	0.000408192	0.000741668	0.00162	0.00256	0.000189942	0.00019406	0.000215627	0.000245922	0.000955598
10001000	0.000285043	0.000403172	0.000733851	0.0016	0.00257	0.000186161	0.000189357	0.000212512	0.00024239	0.000953843
10001000	0.000282908	0.000397329	0.0007268	0.00159	0.00257	0.000183221	0.000185148	0.000207925	0.000239122	0.000950275
10001000	0.000277645	0.000395215	0.000720143	0.00157	0.00258	0.000177913	0.000181613	0.000205359	0.000233923	0.000946894
10001000	0.000272546	0.000388779	0.000712617	0.00155	0.00259	0.000174867	0.000178374	0.000200672	0.000232501	0.000943566
10001000	0.000269819	0.000384401	0.00070406	0.00154	0.00259	0.000171339	0.000174024	0.000196127	0.000230256	0.000941517
10001100	0.000267272	0.000379039	0.000698176	0.00153	0.0026	0.000166566	0.00016896	0.000194014	0.000225109	0.000937578
10001100	0.000263336	0.000376644	0.000691505	0.00151	0.0026	0.000162866	0.000167152	0.000190648	0.000222487	0.000934537
10001100	0.000258353	0.000371094	0.000683614	0.00149	0.00261	0.000159566	0.0001645	0.000186314	0.00021895	0.000931149
10001100	0.000254368	0.000366273	0.000677015	0.00148	0.00261	0.000155149	0.000160855	0.00018287	0.000215236	0.000927846
10001100	0.000251028	0.000361257	0.000670474	0.00146	0.00262	0.000153646	0.000156833	0.000179809	0.000213801	0.000924115
10001100	0.000246722	0.000356751	0.00066454	0.00145	0.00263	0.000149745	0.000154515	0.000176704	0.000209878	0.000922928
10001100	0.000243851	0.000352838	0.000658018	0.00144	0.00263	0.0001475	0.000151008	0.000174018	0.000205826	0.000919468
10001100	0.000238677	0.00034859	0.000650212	0.00142	0.00264	0.00014306	0.000146702	0.000169335	0.000202113	0.00091633
10001200	0.00023531	0.000343729	0.000644177	0.00141	0.00264	0.000140267	0.000144118	0.000166912	0.000198783	0.000914915
10001200	0.000233129	0.000337702	0.000639612	0.00139	0.00265	0.000135904	0.000139983	0.000162964	0.000196012	0.00091056
10001200	0.000227093	0.00033323	0.000630948	0.00138	0.00266	0.000132693	0.000136278	0.000160638	0.000192678	0.000906944
10001200	0.000224631	0.00033133	0.000625457	0.00137	0.00266	0.000128801	0.000132318	0.000158068	0.000191383	0.000903719
10001200	0.000221439	0.000326231	0.000619613	0.00135	0.00267	0.000125278	0.000128944	0.000153976	0.000186459	0.000902004
10001200	0.000218286	0.000320995	0.000611904	0.00134	0.00267	0.000121997	0.000126794	0.000150886	0.000184516	0.000896386
10001200	0.000214746	0.000318391	0.000606471	0.00133	0.00268	0.0001207	0.00012278	0.000148376	0.0001804	0.000896702
10001200	0.00021084	0.0003142	0.000599162	0.00131	0.00269	0.000116777	0.000120198	0.000144147	0.000176963	0.00089497
10001300	0.00020771	0.000309388	0.000593035	0.0013	0.0027	0.000112266	0.000117226	0.000142374	0.000174901	0.000890264
10001300	0.000204274	0.000305143	0.000587763	0.00129	0.0027	0.000111441	0.000114	0.000140462	0.000173919	0.000888495
10001300	0.000200163	0.000301562	0.000581073	0.00128	0.00271	0.000106122	0.000110512	0.000136529	0.000170039	0.000884054
10001300	0.000197189	0.000297551	0.000574672	0.00126	0.00271	0.000102293	0.00010828	0.000133677	0.000169017	0.000881805
10001300	0.000193264	0.000293786	0.000569547	0.00125	0.00272	0.000100444	0.000103819	0.000130535	0.000164774	0.000878282
10001300	0.000189872	0.000290808	0.000563433	0.00124	0.00273	9.73842e-05	0.000101628	0.000129021	0.000161248	0.00087597
10001300	0.00018677	0.000285646	0.00055691	0.00123	0.00273	9.54237e-05	9.8956e-05	0.000123648	0.000160408	0.000872725
10001300	0.000182931	0.000280156	0.000552098	0.00122	0.00274	9.1552e-05	9.57766e-05	0.000122924	0.00015746	0.000869904
10001400	0.000180505	0.000275196	0.00054642	0.0012	0.00275	8.86319e-05	9.31877e-05	0.000119141	0.000155719	0.000867897
10001400	0.00017767	0.000272695	0.000539214	0.00119	0.00275	8.50642e-05	8.91411e-05	0.00011554	0.0001527	0.000865062
10001400	0.000174753	0.000269794	0.000534624	0.00118	0.00276	8.1823e-05	8.75575e-05	0.00011397	0.000151704	0.000860738
10001400	0.000171699	0.000264486	0.000526641	0.00117	0.00277	7.89678e-05	8.46524e-05	0.000112306	0.000148746	0.000858829
10001400	0.000168008	0.000260356	0.000523241	0.00116	0.00277	7.67347e-05	8.13112e-05	0.000109188	0.000146674	0.000857286
10001400	0.000164368	0.000258488	0.000518424	0.00115	0.00278	7.49459e-05	7.83795e-05	0.000106196	0.00014356	0.00085261
10001400	0.000159755	0.000253679	0.000512282	0.00114	0.00279	7.06096e-05	7.58638e-05	0.000104181	0.000140913	0.000851248
10001400	0.000157355	0.000249648	0.000506975	0.00112	0.00279	7.02317e-05	7.24124e-05	0.000102949	0.000139769	0.000848717
10001500	0.000154439	0.000246937	0.000500823	0.00111	0.0028	6.52109e-05	6.84814e-05	0.000101519	0.000137065	0.00084633
10001500	0.000150817	0.000242565	0.000497292	0.0011	0.00281	6.23246e-05	6.74114e-05	9.94937e-05	0.000135819	0.000842884
10001500	0.000149191	0.000238051	0.000490682	0.00109	0.00282	5.99214e-05	6.55905e-05	9.56609e-05	0.000133957	0.000839979
10001500	0.000145481	0.000234436	0.000485128	0.00108	0.00282	5.90212e-05	6.25597e-05	9.41515e-05	0.000131246	0.00083744
10001500	0.000142077	0.000231815	0.00047899	0.00107	0.00283	5.44354e-05	5.98555e-05	9.05854e-05	0.000131322	0.0008353
10001500	0.000138492	0.000227361	0.000475554	0.00106	0.00284	5.41572e-05	5.76694e-05	8.99151e-05	0.000128705	0.000833459
10001500	0.000137306	0.00022408	0.000469571	0.00105	0.00284	5.02964e-05	5.62764e-05	8.74633e-05	0.000126646	0.000829978
10001500	0.000132469	0.000219835	0.000463628	0.00104	0.00285	4.74044e-05	5.32782e-05	8.6088e-05	0.000125236	0.000828322
10001600	0.000131243	0.000218382	0.000459792	0.00103	0.00286	4.58598e-05	5.05043e-05	8.5374e-05	0.000122747	0.000825795
10001600	0.000126779	0.0002136	0.000452943	0.00102	0.00287	4.28354e-05	5.08159e-05	8.41716e-05	0.000122285	0.000821152
10001600	0.000123291	0.000210401	0.000448297	0.00101	0.00287	4.16697e-05	4.6905e-05	8.16988e-05	0.000119618	0.000820026
10001600	0.000119875	0.000207181	0.000443287	0.001	0.00288	4.06454e-05	4.69523e-05	8.02274e-05	0.000120501	0.000817662
10001600	0.000118429	0.000202939	0.000439183	0.000993064	0.00289	3.93284e-05	4.44806e-05	8.00919e-05	0.000117042	0.000816611
10001600	0.000114607	0.000199729	0.000434228	0.000983798	0.0029	3.52677e-05	4.15515e-05	7.99645e-05	0.000116561	0.000811951
10001600	0.000112281	0.00019643	0.000430289	0.000973858	0.0029	3.5263e-05	3.99253e-05	7.69838e-05	0.000115082	0.00081036
10001600	0.000111063	0.000193913	0.000424016	0.000966935	0.00291	3.40273e-05	3.84727e-05	7.59577e-05	0.000113876	0.000808223
10001700	0.000108123	0.000189101	0.000419333	0.000957627	0.00292	3.23611e-05	3.85748e-05	7.51042e-05	0.000112649	0.000804972
10001700	0.000104017	0.000185703	0.00041512	0.000945805	0.00293	3.16178e-05	3.70177e-05	7.21829e-05	0.000112989	0.000802633
10001700	0.000100632	0.000182876	0.0004085	0.000938429	0.00294	3.09853e-05	3.73082e-05	7.30511e-05	0.000110832	0.000800539
10001700	9.8107e-05	0.000180119	0.000405613	0.00092881	0.00295	3.12073e-05	3.54732e-05	7.20654e-05	0.00010909	0.000798144
10001700	9.70907e-05	0.000175926	0.000398814	0.000919267	0.00295	3.11415e-05	3.59735e-05	7.16595e-05	0.000108805	0.000795668
10001700	9.37573e-05	0.000173402	0.000396311	0.000910048	0.00296	2.97529e-05	3.47648e-05	7.06683e-05	0.000108092	0.000793386
10001700	9.05005e-05	0.00017034	0.000391545	0.000902523	0.00297	3.12833e-05	3.3712e-05	7.17307e-05	0.000107081	0.000789546
10001700	8.69343e-05	0.000166409	0.000387243	0.000893757	0.00298	3.01268e-05	3.53813e-05	7.06663e-05	0.000108828	0.00078796
10001800	8.50407e-05	0.0001644	0.000381959	0.000885966	0.00298	3.20752e-05	3.5777e-05	7.05318e-05	0.000108539	0.000785553
10001800	8.23657e-05	0.000159954	0.000379322	0.000876674	0.00299	3.35519e-05	3.63663e-05	7.15592e-05	0.000106017	0.000782934
10001800	8.04142e-05	0.000155796	0.000372387	0.000867883	0.003	3.38477e-05	3.63872e-05	7.16734e-05	0.000106694	0.000781553
10001800	7.74849e-05	0.000153463	0.000367652	0.000860011	0.00301	3.4479e-05	3.9305e-05	7.05556e-05	0.0001059	0.000779177
10001800	7.56076e-05	0.000152223	0.000364536	0.000852849	0.00302	3.50817e-05	3.86211e-05	7.27536e-05	0.000106348	0.000776516
10001800	7.26622e-05	0.000147923	0.000360274	0.000844492	0.00302	3.75314e-05	4.01953e-05	7.30065e-05	0.000105347	0.00077433
10001800	6.99172e-05	0.000145941	0.000355018	0.000834927	0.00303	3.71963e-05	4.22318e-05	7.28354e-05	0.000107084	0.000770719
10001800	6.88101e-05	0.000141441	0.000350784	0.000825456	0.00304	3.98747e-05	4.1751e-05	7.21857e-05	0.000104141	0.000770199
10001900	6.4679e-05	0.000139311	0.000345579	0.000819169	0.00305	4.25012e-05	4.56205e-05	7.2771e-05	0.000105414	0.000766972
10001900	6.25244e-05	0.000136563	0.000343204	0.000812479	0.00306	4.33295e-05	4.69049e-05	7.55568e-05	0.000106688	0.000764325
10001900	6.04001e-05	0.000132428	0.00033674	0.000804048	0.00307	4.57104e-05	4.78743e-05	7.45215e-05	0.000106702	0.000762622
10001900	5.89688e-05	0.000129201	0.000334381	0.000795809	0.00307	4.7933e-05	4.89914e-05	7.41358e-05	0.000107267	0.000760191
10001900	5.51238e-05	0.000126122	0.000330161	0.000788246	0.00308	4.96619e-05	5.06977e-05	7.50745e-05	0.000106077	0.000759136
10001900	5.39674e-05	0.000123569	0.000325587	0.000782128	0.00309	5.29679e-05	5.26036e-05	7.66471e-05	0.000108452	0.000757672
10001900	5.24639e-05	0.000119797	0.000320249	0.000773199	0.0031	5.25942e-05	5.44262e-05	7.78127e-05	0.000106359	0.000754157
10001900	4.854e-05	0.000118274	0.000317202	0.000764942	0.00311	5.65309e-05	5.56362e-05	7.90959e-05	0.00010727	0.000751777
10002000	4.68497e-05	0.000115094	0.000313373	0.000756937	0.00312	5.64292e-05	5.79782e-05	8.1607e-05	0.000109035	0.000750101
10002000	4.54763e-05	0.0001117	0.000309138	0.000751774	0.00313	6.1248e-05	6.00213e-05	8.26561e-05	0.000107957	0.000747923
10002000	4.45896e-05	0.000110923	0.000305238	0.000744703	0.00314	6.2264e-05	6.21099e-05	8.35243e-05	0.000111377	0.000745579
10002000	4.14925e-05	0.000107286	0.000301446	0.000737542	0.00315	6.3814e-05	6.51019e-05	8.44091e-05	0.00011111	0.000744366
10002000	4.06949e-05	0.000105242	0.000298007	0.000729103	0.00315	6.61506e-05	6.62347e-05	8.46242e-05	0.000113515	0.000740541
10002000	3.87142e-05	0.000102629	0.000293358	0.000721931	0.00316	6.87192e-05	6.95258e-05	8.80178e-05	0.000112588	0.000738489
10002000	3.81285e-05	9.90444e-05	0.000288621	0.000715514	0.00317	7.19348e-05	7.03268e-05	8.9415e-05	0.000113167	0.000736862
10002000	3.57872e-05	9.64307e-05	0.000285936	0.000707615	0.00318	7.1705e-05	7.24182e-05	9.16392e-05	0.000114642	0.000734304
10002100	3.42754e-05	9.45358e-05	0.000280387	0.000700829	0.00319	7.54826e-05	7.46197e-05	9.164e-05	0.000115924	0.000733007
10002100	3.336e-05	9.25278e-05	0.000277893	0.000694179	0.0032	7.65254e-05	7.6926e-05	9.34381e-05	0.000117674	0.000729356
10002100	3.33851e-05	8.85606e-05	0.000273476	0.00068756	0.00321	7.89332e-05	7.99459e-05	9.39571e-05	0.000117905	0.000727139
10002100	3.20547e-05	8.72047e-05	0.000269354	0.000680295	0.00322	8.20991e-05	8.19186e-05	9.60292e-05	0.000117662	0.000726462
10002100	3.21546e-05	8.26146e-05	0.00026557	0.000675068	0.00323	8.22977e-05	8.31839e-05	9.6531e-05	0.000120047	0.000724628
10002100	3.08713e-05	8.10639e-05	0.000263882	0.000667474	0.00324	8.55068e-05	8.36807e-05	0.00010051	0.00011924	0.000723065
10002100	2.96797e-05	7.99467e-05	0.000259815	0.000660554	0.00325	8.68582e-05	8.84413e-05	0.000100492	0.000122436	0.000720902
10002100	3.10787e-05	7.61327e-05	0.000255204	0.000654685	0.00326	8.86307e-05	8.89897e-05	0.00010171	0.000122467	0.000718203
10002200	3.09662e-05	7.41242e-05	0.000251776	0.000648695	0.00326	9.30342e-05	9.1427e-05	0.00010386	0.00012447	0.000716269
10002200	3.00006e-05	7.21091e-05	0.000250046	0.000643274	0.00327	9.39429e-05	9.31813e-05	0.000106886	0.00012554	0.000714268
10002200	3.19385e-05	6.98311e-05	0.00024459	0.000634812	0.00328	9.61767e-05	9.56287e-05	0.000108592	0.000126721	0.000713243
10002200	3.1768e-05	6.72302e-05	0.000240677	0.000627508	0.00329	9.75611e-05	9.73921e-05	0.000110638	0.000127504	0.000711269
10002200	3.31592e-05	6.65936e-05	0.000236563	0.00062197	0.0033	9.98505e-05	9.91096e-05	0.000110023	0.000128695	0.000707651
10002200	3.52328e-05	6.27348e-05	0.000235465	0.00061759	0.00331	0.000101749	0.000101726	0.000113448	0.000130688	0.000706146
10002200	3.42248e-05	5.89823e-05	0.000230924	0.000609632	0.00332	0.000104294	0.000102479	0.00011594	0.000131113	0.000705766
10002200	3.65225e-05	5.91007e-05	0.000227168	0.000604275	0.00333	0.000107241	0.000105448	0.000113982	0.000133091	0.000702891
10002300	3.7455e-05	5.7417e-05	0.000224637	0.000598558	0.00334	0.000107619	0.00010868	0.000118931	0.000135435	0.00069991
10002300	3.97966e-05	5.51473e-05	0.0002195	0.000592704	0.00335	0.000110571	0.000110082	0.000120099	0.000135493	0.000699943
10002300	4.04295e-05	5.35221e-05	0.000217844	0.000585244	0.00336	0.000112486	0.000110935	0.000120959	0.000135274	0.000698037
10002300	4.22126e-05	5.10302e-05	0.000214183	0.000580669	0.00337	0.000115081	0.000113439	0.000123104	0.000138457	0.000695722
10002300	4.35074e-05	5.03665e-05	0.000211018	0.000573541	0.00338	0.000115856	0.000115372	0.000125354	0.000139379	0.000693954
10002300	4.35135e-05	4.98306e-05	0.000209019	0.000568384	0.00339	0.00011854	0.000119148	0.00012726	0.000141205	0.000692641
10002300	4.6698e-05	4.76987e-05	0.000204086	0.000562874	0.0034	0.000119558	0.000121446	0.000128902	0.000143489	0.000689373
10002300	4.85973e-05	4.43017e-05	0.000201519	0.000557375	0.00341	0.000121835	0.000121027	0.000130791	0.000142021	0.000687473
10002400	5.06966e-05	4.60317e-05	0.000198099	0.000551857	0.00342	0.000125374	0.000123482	0.000132827	0.000144063	0.000686023
10002400	5.04808e-05	4.37013e-05	0.000195834	0.000544856	0.00343	0.000126087	0.000124754	0.000134713	0.000146754	0.000683733
10002400	5.38058e-05	4.287e-05	0.000192011	0.000540344	0.00344	0.000128893	0.000127721	0.000136311	0.000147774	0.000683577
10002400	5.62353e-05	4.11192e-05	0.000187664	0.000533573	0.00345	0.000129649	0.000130231	0.00013667	0.000150413	0.000681784
10002400	5.67061e-05	4.10604e-05	0.000185285	0.000528742	0.00346	0.000131658	0.000132603	0.000138722	0.000153338	0.000680073
10002400	5.73934e-05	4.08409e-05	0.000182811	0.000524839	0.00347	0.000133343	0.000133316	0.000141546	0.000152131	0.000677388
10002400	6.08036e-05	4.12492e-05	0.000178266	0.000517953	0.00348	0.000137806	0.000134733	0.000143852	0.000153383	0.000676091
10002400	6.30232e-05	4.14867e-05	0.000175792	0.000512853	0.00349	0.000136799	0.000136009	0.000144245	0.000155889	0.000675147
10002500	6.55687e-05	3.93865e-05	0.000172226	0.000507287	0.0035	0.000139795	0.000137826	0.000146959	0.000157816	0.000673024
10002500	6.73407e-05	3.86089e-05	0.000169827	0.000501477	0.00351	0.000140475	0.000140275	0.000148644	0.000157213	0.000671351
10002500	6.72885e-05	3.96932e-05	0.000166181	0.000497868	0.00352	0.000145178	0.000142285	0.000148913	0.000161583	0.000669907
10002500	7.16511e-05	3.98239e-05	0.000163722	0.000492703	0.00353	0.000146611	0.000144953	0.000152672	0.000161521	0.000667136
10002500	7.27044e-05	4.08588e-05	0.000160829	0.000485921	0.00354	0.000146247	0.000146269	0.000154394	0.000162898	0.000665794
10002500	7.26233e-05	4.14089e-05	0.000158499	0.000481595	0.00354	0.000148607	0.000148057	0.000155109	0.00016374	0.000664521
10002500	7.60419e-05	4.22441e-05	0.000156006	0.000477066	0.00355	0.000151898	0.000151412	0.000156235	0.000166812	0.000663026
10002500	7.79734e-05	4.31052e-05	0.000153191	0.00047316	0.00357	0.000153074	0.000152351	0.000158622	0.000169094	0.000662068
10002600	8.0357e-05	4.44099e-05	0.000151181	0.000465616	0.00357	0.00015559	0.000155132	0.000159523	0.000170074	0.000660055
10002600	8.24759e-05	4.5439e-05	0.000148674	0.000460946	0.00358	0.000157481	0.00015727	0.00016262	0.000171346	0.000658222
10002600	8.32985e-05	4.59576e-05	0.000144882	0.000456722	0.00359	0.000159441	0.000157023	0.000165132	0.000172259	0.000657389
10002600	8.58568e-05	4.68088e-05	0.000143215	0.000451351	0.0036	0.000160945	0.000159401	0.000166024	0.000174293	0.000656539
10002600	8.73749e-05	4.92768e-05	0.000139911	0.000447709	0.00361	0.000160845	0.000161588	0.000168034	0.000175838	0.000653785
10002600	8.79795e-05	4.8854e-05	0.000137988	0.000441231	0.00362	0.000163533	0.000162685	0.000167183	0.000177283	0.000652935
10002600	9.16546e-05	5.18311e-05	0.000134648	0.000436595	0.00363	0.000165564	0.000166036	0.000169688	0.000178049	0.000649979
10002600	9.26432e-05	5.3646e-05	0.000130204	0.000433227	0.00364	0.000168825	0.00016746	0.000173004	0.000180952	0.000650381
10002700	9.38637e-05	5.48152e-05	0.000129872	0.000428207	0.00365	0.000168944	0.000168508	0.000175206	0.000181994	0.000648918
10002700	9.64716e-05	5.67312e-05	0.000127702	0.000422162	0.00366	0.000171878	0.00017113	0.000175542	0.000184177	0.00064676
10002700	9.93148e-05	5.74593e-05	0.000123668	0.00041757	0.00367	0.000173022	0.000172313	0.000177662	0.000185727	0.000644399
10002700	0.000101443	5.80218e-05	0.000123127	0.000413416	0.00368	0.000175803	0.000174755	0.000178857	0.000185324	0.000643447
10002700	0.000101799	5.96868e-05	0.000119312	0.000410512	0.00369	0.000178236	0.000176592	0.000181295	0.00018844	0.000641657
10002700	0.00010297	6.26394e-05	0.000117177	0.000404952	0.0037	0.000179222	0.000178483	0.000181576	0.000190397	0.000642067
10002700	0.000105567	6.46842e-05	0.00011509	0.000399427	0.00371	0.000178888	0.000180595	0.000184896	0.000189321	0.000639549
10002700	0.000107676	6.46447e-05	0.000112807	0.000396441	0.00371	0.000183316	0.000181422	0.000186278	0.000192402	0.000637728
10002800	0.000108368	6.63452e-05	0.000110854	0.000390687	0.00372	0.000183965	0.000182631	0.000187187	0.000194918	0.00063655
10002800	0.000109996	6.97755e-05	0.000107836	0.000385755	0.00373	0.000186259	0.000184836	0.000190655	0.000194956	0.000636037
10002800	0.0001134	7.19044e-05	0.000106735	0.000382003	0.00374	0.000188406	0.000186427	0.000191565	0.000198721	0.000633494
10002800	0.000115944	7.20156e-05	0.000104178	0.000378495	0.00375	0.000190383	0.000188851	0.000192429	0.000199676	0.000632457
10002800	0.000115843	7.5935e-05	0.000101105	0.000373973	0.00376	0.000190953	0.000191385	0.000194368	0.000200536	0.000632028
10002800	0.000117364	7.57432e-05	9.9739e-05	0.000369186	0.00377	0.000194203	0.000192245	0.00019532	0.000201727	0.000628943
10002800	0.00011908	7.87942e-05	9.79087e-05	0.000363718	0.00378	0.000194157	0.000192418	0.000198402	0.000203196	0.000626981
10002800	0.000122174	7.87117e-05	9.67757e-05	0.000361897	0.00379	0.000196105	0.000194548	0.000198914	0.000205021	0.000627781
10002900	0.000124035	8.21089e-05	9.46937e-05	0.00035752	0.00379	0.000196759	0.000197782	0.000201955	0.00020662	0.000626182
10002900	0.000125956	8.34414e-05	9.39507e-05	0.000352137	0.0038	0.000199161	0.000198891	0.000202191	0.00020874	0.00062486
10002900	0.000128928	8.49199e-05	9.04462e-05	0.000348085	0.00381	0.000202092	0.000199569	0.00020438	0.00020919	0.000622686
10002900	0.000129032	8.72798e-05	8.88895e-05	0.000343795	0.00382	0.000202723	0.000201718	0.000205607	0.000210572	0.000622806
10002900	0.000131507	8.92733e-05	8.75181e-05	0.000340032	0.00383	0.000204911	0.000204434	0.000206663	0.000211679	0.000620874
10002900	0.000132199	9.15473e-05	8.69592e-05	0.000334796	0.00383	0.000206957	0.000205856	0.000209676	0.000214697	0.00062082
10002900	0.000134962	9.21295e-05	8.48426e-05	0.000330328	0.00384	0.000207889	0.000205856	0.000211516	0.000217247	0.000618291
10002900	0.000138367	9.45517e-05	8.30946e-05	0.000328772	0.00385	0.000210562	0.000209547	0.000211657	0.000217636	0.000615891
10003000	0.000138481	9.54376e-05	8.11767e-05	0.000326093	0.00385	0.000210693	0.000212043	0.000214806	0.000218401	0.000616773
10003000	0.00014041	9.81929e-05	7.9582e-05	0.000320712	0.00386	0.000212639	0.000211669	0.000215884	0.000221458	0.000614831
10003000	0.000142409	9.98285e-05	7.81363e-05	0.000315471	0.00387	0.00021363	0.000214156	0.000216539	0.00022219	0.000614186
10003000	0.000143166	0.000101158	7.66349e-05	0.000312538	0.00387	0.000216003	0.000215952	0.000219461	0.000222057	0.000613681
10003000	0.000145056	0.00010387	7.69983e-05	0.000309182	0.00388	0.000217415	0.000217575	0.000220004	0.000224474	0.000612158
10003000	0.000146735	0.000104963	7.53003e-05	0.000303736	0.00389	0.000218933	0.000218754	0.000221567	0.000226791	0.000608798
10003000	0.000149877	0.000108069	7.24544e-05	0.000302437	0.00389	0.000221166	0.00022011	0.000221641	0.000227936	0.000608636
10003000	0.000151584	0.000107442	7.40251e-05	0.000298674	0.0039	0.000221319	0.000221467	0.000225802	0.000229768	0.000607506
10003100	0.000153094	0.000110357	7.3613e-05	0.000293888	0.0039	0.000224509	0.000223122	0.000225883	0.00023116	0.000607916
10003100	0.000153121	0.00011273	7.21818e-05	0.000290106	0.00391	0.000225959	0.000224812	0.000228697	0.000231681	0.000605941
10003100	0.000154277	0.000114628	7.18578e-05	0.000284177	0.00391	0.000226915	0.000225597	0.000229643	0.000232774	0.000604976
10003100	0.000155718	0.00011819	7.06151e-05	0.000283361	0.00392	0.000229428	0.00022967	0.000232277	0.000235981	0.000603376
10003100	0.000158804	0.000116336	7.18347e-05	0.000278432	0.00392	0.000231064	0.000229607	0.000233363	0.000237145	0.000602547
10003100	0.000160625	0.00011944	7.21433e-05	0.0002757	0.00393	0.000232301	0.000231966	0.000233899	0.000238651	0.000600641
10003100	0.000160729	0.000121091	7.13027e-05	0.000272371	0.00393	0.000232407	0.000232694	0.000236165	0.000239039	0.000601306
10003100	0.000164131	0.000122783	7.09498e-05	0.000266712	0.00394	0.000235444	0.00023449	0.00023742	0.000240078	0.00059889
10003200	0.000164572	0.000126042	7.18719e-05	0.000264075	0.00394	0.000236105	0.000234787	0.000239535	0.000242535	0.000598328
10003200	0.000166446	0.000127227	7.08077e-05	0.000260876	0.00395	0.000238437	0.000237413	0.000239784	0.000242485	0.000598093
10003200	0.000168465	0.000129033	7.04858e-05	0.000257479	0.00395	0.000240949	0.000240516	0.000242223	0.000244197	0.000597496
10003200	0.000170007	0.000131019	7.14264e-05	0.000255274	0.00395	0.000241665	0.000240321	0.00024255	0.000247139	0.000596308
10003200	0.000171788	0.000132862	6.99023e-05	0.000251658	0.00395	0.000242366	0.000241709	0.000245142	0.000246678	0.000594676
10003200	0.000172346	0.000134216	7.08101e-05	0.000248868	0.00396	0.000243775	0.00024358	0.000247084	0.000248619	0.0005935
10003200	0.000173922	0.000135464	6.94671e-05	0.000244661	0.00396	0.000246693	0.000244843	0.000247401	0.000251663	0.00059193
10003200	0.000176375	0.000138629	7.13496e-05	0.00024199	0.00396	0.00024725	0.000246695	0.000248391	0.000252535	0.00059198
10003300	0.000176713	0.000139278	7.12426e-05	0.000238311	0.00396	0.00024812	0.000247777	0.000250308	0.000255413	0.000590078
10003300	0.000179614	0.000140476	7.24791e-05	0.000234166	0.00397	0.000250638	0.000249196	0.000251013	0.00025567	0.000588841
10003300	0.000180358	0.000142828	7.39603e-05	0.000230162	0.00397	0.000252013	0.000251879	0.000254612	0.000256166	0.000590065
10003300	0.000182398	0.000145516	7.41079e-05	0.00022882	0.00397	0.000253031	0.000253686	0.000254645	0.000258307	0.000587489
10003300	0.000183485	0.000145547	7.45088e-05	0.000225728	0.00397	0.000255162	0.000252497	0.000256116	0.000260257	0.000586351
10003300	0.000186389	0.000148346	7.47743e-05	0.000222645	0.00397	0.000255754	0.000254909	0.000258104	0.000259709	0.000585868
10003300	0.000188333	0.00015094	7.68462e-05	0.000220063	0.00397	0.000258733	0.000258337	0.000259557	0.000262127	0.000583705
10003300	0.000189001	0.000151176	7.87016e-05	0.000217783	0.00396	0.00026057	0.000258409	0.000261994	0.000263747	0.000583017
10003400	0.000191698	0.000152098	7.74325e-05	0.000212521	0.00396	0.000260287	0.000259997	0.000261802	0.000264333	0.000583107
10003400	0.000191474	0.000154318	7.78816e-05	0.000211019	0.00396	0.000262324	0.000260411	0.000262706	0.000266521	0.000583203
10003400	0.000192563	0.000155133	8.12875e-05	0.00020775	0.00396	0.000263644	0.000263462	0.000265544	0.000267052	0.000581093
10003400	0.000196101	0.000158508	8.14953e-05	0.000205049	0.00396	0.000265594	0.000263553	0.000265984	0.000269226	0.000581034
10003400	0.000198462	0.000157718	8.52141e-05	0.000202261	0.00396	0.000266741	0.000264322	0.000268433	0.000269607	0.000580319
10003400	0.000198586	0.000159889	8.3533e-05	0.000198491	0.00396	0.000267272	0.000266961	0.000268093	0.000270899	0.000578151
10003400	0.000200123	0.000162723	8.64168e-05	0.000194732	0.00395	0.0002706	0.000268307	0.000271442	0.000273283	0.000577512
10003400	0.000200258	0.000165004	8.53649e-05	0.000192688	0.00395	0.000270959	0.000268606	0.00027334	0.000273908	0.000577647
10003500	0.000201745	0.000165435	8.76064e-05	0.000189801	0.00395	0.000271425	0.000270684	0.000274944	0.000275625	0.000577521
10003500	0.000202802	0.000166181	8.86688e-05	0.000186712	0.00394	0.00027351	0.000272335	0.00027501	0.000276921	0.000575992
10003500	0.000204798	0.000169759	9.09482e-05	0.000184104	0.00394	0.000274741	0.000273463	0.000277006	0.00027846	0.00057581
10003500	0.000206443	0.000170568	9.21017e-05	0.000183168	0.00393	0.000276308	0.000275253	0.000277921	0.000280575	0.000574414
10003500	0.000208745	0.000172897	9.25723e-05	0.000180572	0.00393	0.000276923	0.000275676	0.000277781	0.000281616	0.00057352
10003500	0.000209449	0.000173574	9.43237e-05	0.000176072	0.00392	0.000277766	0.000279939	0.000279667	0.000283475	0.000574404
10003500	0.000212533	0.000173455	9.45866e-05	0.000173614	0.00392	0.000281911	0.000278829	0.000281341	0.000285632	0.000571378
10003500	0.000213437	0.000177516	9.81889e-05	0.000170906	0.00391	0.000281624	0.000280792	0.000282558	0.000285529	0.000569391
10003600	0.000213832	0.000179027	9.85928e-05	0.000169434	0.0039	0.000283447	0.000281428	0.000284655	0.000285802	0.000570464
10003600	0.00021602	0.000181751	0.000101069	0.000166184	0.0039	0.000284254	0.000283153	0.000286479	0.000287373	0.000570684
10003600	0.000217518	0.000180724	0.0001013	0.000163914	0.00389	0.000285433	0.000284567	0.000287268	0.000288373	0.000568624
10003600	0.000219309	0.000183177	0.000103458	0.000161309	0.00388	0.000286778	0.000286349	0.000289737	0.000290751	0.000569037
10003600	0.000220213	0.000185246	0.000103694	0.000160561	0.00388	0.000287307	0.000287355	0.000290356	0.000291671	0.000567835
10003600	0.00022136	0.000187578	0.000106643	0.000156832	0.00387	0.000289153	0.000288058	0.000291357	0.000292385	0.000567528
10003600	0.000221788	0.00018839	0.000108399	0.000154061	0.00386	0.000291082	0.000289391	0.000291699	0.000294786	0.000567403
10003600	0.000223631	0.00019058	0.000109799	0.000151486	0.00385	0.000292216	0.000291126	0.000294323	0.000296403	0.000565786
10003700	0.000225276	0.000191458	0.000110453	0.000149321	0.00384	0.000293104	0.000293867	0.000296074	0.000296162	0.000563589
10003700	0.000224882	0.000192808	0.000114162	0.000147041	0.00383	0.000294815	0.000294628	0.000296444	0.000298307	0.000563776
10003700	0.000227957	0.000194886	0.000115508	0.000145464	0.00382	0.00029582	0.000294762	0.000296913	0.000300111	0.000563448
10003700	0.000230666	0.000196539	0.000116398	0.000143351	0.00381	0.000296513	0.000296362	0.000298328	0.000301768	0.000563294
10003700	0.000231073	0.000197925	0.000118641	0.00014015	0.0038	0.000297978	0.00029737	0.000299144	0.000300694	0.000563269
10003700	0.000233131	0.000199522	0.000118859	0.000138648	0.00379	0.000298103	0.00029935	0.000302246	0.000303202	0.000561621
10003700	0.000233709	0.000199311	0.000120581	0.000137582	0.00378	0.000301336	0.000301366	0.000302351	0.000303366	0.000562268
10003700	0.000233566	0.000202237	0.000122082	0.000135726	0.00377	0.000302215	0.000301404	0.000303527	0.000305945	0.00056212
10003800	0.000237286	0.000204241	0.000123487	0.000133132	0.00375	0.000303428	0.000304438	0.000304231	0.000307283	0.000559668
10003800	0.000238646	0.000205733	0.000125098	0.000131834	0.00374	0.000304923	0.000305434	0.000306385	0.000306995	0.000560465
10003800	0.000239552	0.000206692	0.000126583	0.000130782	0.00373	0.000305833	0.000305143	0.0003077	0.000309868	0.000559906
10003800	0.000242016	0.000208768	0.000128845	0.000126611	0.00372	0.000307874	0.000307294	0.000308582	0.000309164	0.000557639
10003800	0.00024225	0.000208565	0.000130658	0.000125968	0.0037	0.000308795	0.000307351	0.000310441	0.000312957	0.000556966
10003800	0.000243524	0.00021109	0.00013272	0.000124248	0.00369	0.000309122	0.000308359	0.000312288	0.000311774	0.000557257
10003800	0.000245338	0.000212141	0.000133163	0.000121722	0.00368	0.000310779	0.00031073	0.000313273	0.000313607	0.000556782
10003800	0.000246952	0.000213136	0.000135079	0.000121338	0.00366	0.000312421	0.000312031	0.000315417	0.000315828	0.000557765
10003900	0.0002476	0.000215607	0.00013666	0.000119737	0.00365	0.000314014	0.000311373	0.000315452	0.000315653	0.000557954
10003900	0.000248773	0.000217476	0.000139248	0.000118161	0.00364	0.000315969	0.000313984	0.00031702	0.00031772	0.000552764
10003900	0.000250826	0.000218151	0.000138945	0.000114895	0.00362	0.000315324	0.000315696	0.000317005	0.000318519	0.000554662
10003900	0.000249554	0.000219465	0.000141183	0.000114659	0.00361	0.000316675	0.000317976	0.000319164	0.000319327	0.000552514
10003900	0.00025144	0.000220541	0.000144135	0.000112628	0.00359	0.000317917	0.000317965	0.000319436	0.000321515	0.000554039
10003900	0.000254071	0.000222395	0.000145794	0.000112499	0.00357	0.000318968	0.000320033	0.000322549	0.000322098	0.00055227
10003900	0.000255949	0.000224766	0.000145904	0.000111824	0.00356	0.000321031	0.000319805	0.000323155	0.000323747	0.000551494
10003900	0.000256688	0.000226085	0.000148888	0.000109773	0.00354	0.000322714	0.000322071	0.000323536	0.000324757	0.000551092
10004000	0.000257221	0.00022698	0.000148782	0.00010815	0.00353	0.000324678	0.000323228	0.00032403	0.000326508	0.000552488
10004000	0.000259503	0.000228553	0.000150558	0.000106483	0.00351	0.000323282	0.000324336	0.000326664	0.000327866	0.000552789
10004000	0.000259593	0.000229726	0.000153457	0.000107377	0.00349	0.00032552	0.000325773	0.000328458	0.000328707	0.000551507
10004000	0.00026128	0.00023041	0.00015421	0.000106662	0.00348	0.000325199	0.000325749	0.000328594	0.000329815	0.000550201
10004000	0.000262892	0.000231874	0.000155532	0.000105207	0.00346	0.000327822	0.000326829	0.000330146	0.000331322	0.000549974
10004000	0.000265146	0.000233813	0.000157583	0.000104071	0.00345	0.000327952	0.000329878	0.000329957	0.000331716	0.000548801
10004000	0.00026502	0.000234133	0.00015887	0.000103338	0.00343	0.000330394	0.000328768	0.00033257	0.000332432	0.000548731
10004000	0.000266721	0.000237143	0.000160916	0.000102722	0.00341	0.000330271	0.000331023	0.000333133	0.000333777	0.00054831
10004100	0.00026806	0.000238974	0.000163508	9.98071e-05	0.00339	0.000332686	0.000332311	0.000335097	0.000335108	0.000549329
10004100	0.000269605	0.000239066	0.000163998	0.000101034	0.00337	0.000333778	0.000333979	0.000335684	0.000336648	0.000547648
10004100	0.000269557	0.000239756	0.000164911	0.000102051	0.00336	0.000336005	0.000334629	0.000337923	0.00033823	0.000547634
10004100	0.00027006	0.000242166	0.000166042	0.000101386	0.00334	0.00033669	0.000335558	0.00033858	0.000337223	0.000545499
10004100	0.000273171	0.0002443	0.000168087	9.87325e-05	0.00332	0.000337571	0.000337109	0.000339694	0.000339255	0.000545219
10004100	0.000274903	0.000244336	0.000169307	9.89362e-05	0.0033	0.000338398	0.000336614	0.000340543	0.000340537	0.000546746
10004100	0.000275276	0.000245255	0.000171098	9.94495e-05	0.00328	0.000339401	0.000338798	0.000341505	0.000342	0.000545932
10004100	0.000275984	0.000248452	0.00017304	9.94872e-05	0.00327	0.000341484	0.000340136	0.000342974	0.000343338	0.000545304
10004200	0.000277519	0.000249387	0.000174643	0.000100565	0.00325	0.000342385	0.0003419	0.000343154	0.000343976	0.00054337
10004200	0.000278987	0.00025006	0.000175312	0.00010027	0.00323	0.000344552	0.000342794	0.000344925	0.000345432	0.000544273
10004200	0.000280838	0.00025171	0.000177459	9.86478e-05	0.00321	0.000344285	0.000344475	0.000346227	0.000347459	0.00054443
10004200	0.000280977	0.000253351	0.000179927	9.85776e-05	0.00319	0.00034763	0.000345684	0.000347546	0.000348427	0.000544382
10004200	0.000282078	0.000254494	0.000181048	9.98512e-05	0.00317	0.000347203	0.000347405	0.00034715	0.00034994	0.000543585
10004200	0.000284063	0.000254851	0.000182972	9.95269e-05	0.00315	0.000347739	0.000347114	0.000349813	0.000349785	0.000544371
10004200	0.000285022	0.000257348	0.000183822	9.9007e-05	0.00313	0.000348782	0.000347962	0.000351274	0.000350977	0.000543494
10004200	0.000286259	0.00025764	0.000184895	9.95616e-05	0.00311	0.000348341	0.000347924	0.000351226	0.000350641	0.000542028
10004300	0.000287488	0.000260074	0.000186878	9.98837e-05	0.00309	0.000351503	0.00035224	0.000354164	0.000353755	0.000542474
10004300	0.000289049	0.000260843	0.000188268	0.00010104	0.00307	0.000352671	0.000351101	0.000354671	0.000353845	0.000542068
10004300	0.000290119	0.000261577	0.000189729	0.000100767	0.00305	0.000353383	0.000353359	0.000355374	0.000355665	0.000541425
10004300	0.000290728	0.000263838	0.000191046	0.000100848	0.00303	0.000354123	0.000354064	0.000356443	0.000355468	0.000542407
10004300	0.000291843	0.000263976	0.000193521	0.000102108	0.00302	0.000355918	0.000355149	0.000358802	0.000357237	0.000539502
10004300	0.000292757	0.000265228	0.000194685	0.000103338	0.003	0.000356359	0.000356502	0.000357576	0.000358486	0.000540721
10004300	0.000293325	0.000266689	0.000195141	0.000102996	0.00298	0.000357589	0.00035737	0.000359763	0.000357741	0.000540435
10004300	0.000294685	0.000269189	0.000197571	0.000102937	0.00296	0.000358313	0.000357826	0.000360761	0.00036064	0.000538493
10004400	0.000297125	0.000269581	0.000197954	0.000104041	0.00294	0.00035973	0.000360599	0.000362136	0.000362103	0.000539469
10004400	0.000298666	0.000272113	0.000199896	0.000104849	0.00292	0.000359998	0.000359326	0.000361444	0.000362779	0.000540108
10004400	0.000299519	0.000273069	0.000201282	0.000106254	0.0029	0.000362387	0.000361477	0.000362471	0.000363095	0.0005398
10004400	0.000299981	0.000272901	0.000202846	0.000105507	0.00288	0.00036347	0.00036138	0.000363403	0.000365803	0.000539007
10004400	0.000303208	0.00027452	0.000204097	0.00010818	0.00286	0.000363496	0.000363224	0.00036595	0.000366592	0.000538269
10004400	0.000301722	0.000274553	0.000205647	0.000107621	0.00284	0.000364596	0.000364801	0.000366992	0.000367861	0.000539053
10004400	0.000303426	0.000277171	0.000207546	0.000108718	0.00282	0.000365749	0.000365415	0.00036793	0.000367629	0.000537525
10004400	0.000304955	0.000279195	0.000210224	0.000109203	0.0028	0.000365698	0.000366861	0.000369287	0.000368965	0.000538175
10004500	0.000305837	0.000280276	0.000210274	0.000110232	0.00278	0.000367442	0.000367458	0.000370774	0.000369645	0.000537918
10004500	0.000305995	0.000281112	0.000211081	0.000111202	0.00276	0.000368936	0.000367384	0.000371062	0.000371031	0.000538823
10004500	0.000309178	0.000283272	0.000212164	0.000113676	0.00274	0.000370185	0.000370447	0.000372431	0.000373022	0.000537181
10004500	0.000310431	0.00028315	0.000214146	0.00011447	0.00272	0.000371838	0.000372613	0.000372365	0.000373423	0.000536693
10004500	0.000310885	0.00028491	0.000216834	0.000114874	0.00271	0.000371746	0.000370794	0.000372936	0.000374765	0.00053854
10004500	0.000311841	0.000286344	0.000216842	0.000115308	0.00269	0.000373394	0.000372099	0.000374924	0.000375558	0.000536907
10004500	0.000312829	0.000287921	0.000219776	0.000117827	0.00267	0.000372709	0.000372977	0.000376146	0.000376463	0.00053672
10004500	0.000312562	0.000287692	0.000221367	0.000118504	0.00265	0.000375396	0.000375408	0.000377167	0.000378625	0.000537323
10004600	0.000314352	0.000289276	0.000221957	0.00011948	0.00263	0.000376509	0.000375862	0.000377183	0.00037895	0.000536709
10004600	0.000315643	0.000291086	0.000222894	0.000120366	0.00261	0.000377571	0.00037636	0.000380637	0.000378978	0.000534987
10004600	0.000318636	0.000290572	0.000224162	0.000121473	0.00259	0.00037799	0.000377875	0.000380132	0.00038043	0.000535464
10004600	0.000318178	0.000292192	0.000226791	0.00012242	0.00257	0.000378265	0.000378676	0.000381299	0.000380648	0.000537205
10004600	0.000318773	0.000294354	0.000228536	0.000124672	0.00255	0.000380201	0.00038098	0.000381534	0.000382931	0.000535003
10004600	0.000321496	0.00029496	0.000229154	0.000125593	0.00254	0.000382494	0.000380198	0.000382967	0.000382727	0.000536522
10004600	0.000320292	0.000296926	0.000229531	0.000126265	0.00252	0.000382252	0.000383443	0.000384726	0.000384212	0.000535468
10004600	0.000320928	0.000297575	0.00023283	0.000126392	0.0025	0.000383437	0.000383524	0.000384823	0.000385699	0.000535948
10004700	0.000323726	0.00029967	0.000231794	0.000127692	0.00248	0.000383861	0.000383202	0.000385986	0.000387013	0.000537026
10004700	0.000324861	0.00030092	0.000233703	0.000131258	0.00246	0.000383997	0.000384029	0.000386675	0.000388333	0.000535255
10004700	0.000327575	0.000299977	0.000237091	0.000131387	0.00245	0.000386072	0.000385679	0.000387627	0.000388538	0.000534621
10004700	0.000326604	0.000300909	0.000237308	0.000133158	0.00243	0.000386699	0.000387432	0.000390698	0.000390413	0.000534436
10004700	0.000326972	0.000303282	0.000237972	0.000134619	0.00241	0.00038686	0.000388058	0.000390477	0.000390267	0.00053492
10004700	0.000327352	0.000303969	0.000241599	0.00013653	0.00239	0.000389188	0.000388468	0.000390377	0.000391252	0.00053373
10004700	0.000330159	0.000304616	0.000241107	0.000136755	0.00237	0.000390539	0.000389602	0.000391022	0.000392229	0.000534155
10004700	0.000330321	0.000306463	0.000241022	0.000138137	0.00236	0.000390942	0.000391742	0.000392345	0.000393515	0.00053509
10004800	0.00033323	0.000307677	0.000243096	0.000140541	0.00234	0.000390994	0.000393006	0.000394216	0.000394153	0.000533965
10004800	0.000333098	0.000308124	0.000244855	0.000140557	0.00232	0.000392933	0.000391581	0.000396038	0.000395584	0.000534188
10004800	0.000334433	0.000310798	0.000247586	0.000141356	0.0023	0.00039276	0.000393759	0.000395465	0.000396182	0.000534531
10004800	0.000335629	0.000312097	0.000247471	0.000143518	0.00228	0.000395662	0.000392568	0.00039707	0.000397602	0.000533354
10004800	0.000335964	0.000311591	0.000249401	0.000144813	0.00227	0.000395658	0.000396594	0.000397681	0.000397983	0.000534735
10004800	0.000337045	0.000313908	0.000250829	0.000145149	0.00225	0.000395904	0.000395979	0.000397189	0.000397915	0.00053446
10004800	0.000338705	0.000315336	0.000251477	0.000147998	0.00223	0.000396534	0.000399105	0.000398977	0.000400463	0.000531715
10004800	0.000338836	0.000315701	0.000253402	0.000150442	0.00222	0.000398654	0.000398623	0.000400785	0.000401469	0.000532686
10004900	0.000340056	0.000317387	0.000255097	0.00015027	0.0022	0.000399416	0.000401328	0.000400249	0.000400838	0.000534314
10004900	0.000340694	0.000318661	0.000255153	0.000151336	0.00218	0.000400931	0.000400279	0.000402777	0.000402214	0.000533229
10004900	0.000341835	0.000318818	0.000257157	0.000153758	0.00217	0.000403053	0.000400007	0.0004023	0.000404513	0.000533915
10004900	0.000341862	0.00032062	0.000258446	0.000156168	0.00215	0.000403573	0.000403427	0.000403935	0.00040419	0.000532285
10004900	0.000344411	0.000320351	0.000259507	0.000155452	0.00214	0.000404033	0.000402723	0.000405108	0.000405407	0.000533093
10004900	0.000344303	0.000323842	0.00026167	0.000157352	0.00212	0.000403406	0.000403995	0.000406889	0.000406476	0.0005345
10004900	0.000346331	0.000322618	0.000262472	0.000158208	0.0021	0.000404332	0.000404502	0.000406287	0.00040783	0.000534851
10004900	0.000347819	0.0003247	0.000263187	0.000160569	0.00209	0.00040508	0.000405777	0.000408823	0.000408529	0.000533522
10005000	0.000348302	0.000325098	0.000265465	0.000161451	0.00207	0.0004079	0.000406385	0.000408145	0.000408575	0.000533445
10005000	0.000347483	0.000325908	0.000267513	0.000163587	0.00205	0.000407514	0.000408527	0.000409293	0.000409383	0.000533461
10005000	0.000350681	0.000328014	0.00026558	0.00016401	0.00204	0.000408727	0.000408266	0.000408532	0.00041259	0.000533599
10005000	0.000350563	0.000327786	0.000267965	0.000167098	0.00202	0.00041048	0.000410016	0.000411358	0.00041171	0.000532703
10005000	0.000352886	0.000330298	0.000270172	0.000167422	0.00201	0.000411015	0.000410706	0.00041283	0.000412075	0.000533942
10005000	0.000352902	0.000330046	0.000270946	0.000168838	0.00199	0.000411793	0.000411153	0.000413372	0.000412499	0.000533084
10005000	0.000353664	0.000332686	0.000272489	0.000170263	0.00198	0.000413121	0.000411837	0.000416478	0.000415401	0.00053413
10005000	0.00035512	0.000332664	0.000274016	0.000171664	0.00196	0.000413566	0.000413821	0.000416917	0.0004167	0.00053229
10005100	0.000356308	0.00033325	0.000274054	0.000173268	0.00194	0.000413562	0.000414053	0.00041678	0.000415924	0.000533257
10005100	0.000356705	0.000335724	0.000276513	0.00017513	0.00193	0.00041522	0.000415067	0.000416009	0.000418062	0.000534618
10005100	0.00035792	0.000335559	0.000275458	0.000175443	0.00191	0.000416916	0.0004153	0.000418413	0.000417391	0.00053305
10005100	0.000358259	0.00033568	0.000278793	0.00017869	0.0019	0.000416983	0.0004169	0.00041775	0.000420075	0.000533248
10005100	0.000359238	0.000337799	0.000279471	0.000179578	0.00189	0.000418353	0.000417329	0.000419794	0.000419604	0.000533776
10005100	0.000361598	0.000339255	0.000279401	0.000180473	0.00187	0.000417794	0.000418006	0.000420168	0.0004211	0.000533228
10005100	0.000361807	0.000339867	0.000282843	0.000182146	0.00186	0.000420385	0.000420315	0.00042198	0.000422524	0.000532919
10005100	0.000363979	0.000341547	0.000282854	0.000182899	0.00184	0.000420181	0.000419518	0.000423397	0.000422548	0.000534366
10005200	0.000364209	0.000342857	0.000285237	0.000184133	0.00183	0.000420408	0.000421676	0.000422555	0.000423435	0.000532775
10005200	0.000364945	0.000344936	0.000285756	0.000186084	0.00181	0.000422005	0.000422079	0.000423503	0.000423892	0.000533907
10005200	0.000363554	0.000343381	0.000287102	0.000187337	0.0018	0.000422408	0.000423224	0.000425994	0.000424716	0.000532995
10005200	0.000366602	0.000344194	0.000286705	0.000189047	0.00179	0.000424206	0.000424365	0.00042525	0.000426079	0.000532974
10005200	0.000366	0.000346183	0.000290695	0.000190813	0.00177	0.000423803	0.000425619	0.00042701	0.000427096	0.000533533
10005200	0.000367778	0.000348425	0.000290129	0.000192109	0.00176	0.000425442	0.000426158	0.000427262	0.000428599	0.000534786
10005200	0.00036922	0.000347929	0.000291127	0.000194045	0.00175	0.000426282	0.000426546	0.000427507	0.000428196	0.000533045
10005200	0.000369303	0.000349191	0.000292604	0.000193914	0.00173	0.000427655	0.000426333	0.000428418	0.000429938	0.000534063
10005300	0.000371181	0.00035003	0.000293901	0.00019621	0.00172	0.000428412	0.000427733	0.000430685	0.000430476	0.000534085
10005300	0.000372284	0.000351351	0.000294795	0.000198207	0.0017	0.000427227	0.000429142	0.000431905	0.000431647	0.000535701
10005300	0.00037234	0.000352508	0.000296417	0.000197632	0.00169	0.000429486	0.000430174	0.000431442	0.000434171	0.00053384
10005300	0.000372777	0.000353673	0.000296453	0.000200946	0.00168	0.000430314	0.000428875	0.000432802	0.000432119	0.000535967
10005300	0.000373881	0.000354703	0.000299493	0.000201039	0.00167	0.00043197	0.000429572	0.00043323	0.000433838	0.000532332
10005300	0.000375707	0.000354571	0.00030141	0.000202154	0.00165	0.000431811	0.000432424	0.000433866	0.000433795	0.000534865
10005300	0.000376948	0.000355354	0.000301166	0.000203842	0.00164	0.000433122	0.000433151	0.000435908	0.000436862	0.000533984
10005300	0.000376603	0.000357517	0.000301066	0.000205615	0.00163	0.000435375	0.000433118	0.000435793	0.000436263	0.000534741
10005400	0.000377307	0.000357794	0.000302553	0.000206751	0.00162	0.00043454	0.000435213	0.000436254	0.000438366	0.000534805
10005400	0.000378125	0.000359587	0.000304071	0.00020768	0.0016	0.000435803	0.00043532	0.000437894	0.000437238	0.000535846
10005400	0.000379702	0.000360422	0.000306244	0.000210284	0.00159	0.000434806	0.000436666	0.000439226	0.000438264	0.000535228
10005400	0.000382037	0.000361256	0.000306726	0.000211785	0.00158	0.00043691	0.00043699	0.000439146	0.000439115	0.000534711
10005400	0.000382196	0.000362084	0.000306655	0.000213946	0.00156	0.000437746	0.000438387	0.000440511	0.000440634	0.000533656
10005400	0.000381842	0.000362242	0.000309035	0.000213936	0.00155	0.00043898	0.000438596	0.000440492	0.000441047	0.000535179
10005400	0.000381865	0.000363827	0.000308752	0.000215186	0.00154	0.000438006	0.000440212	0.000443149	0.00044211	0.000536008
10005400	0.000384103	0.000364765	0.000310615	0.000216661	0.00153	0.000441634	0.000439996	0.0004427	0.000442949	0.00053487
10005500	0.000385677	0.000365122	0.000311626	0.000218541	0.00152	0.00044092	0.000441373	0.000444198	0.000443891	0.000535528
10005500	0.000385639	0.000367365	0.000312746	0.000219549	0.00151	0.000440231	0.000442546	0.000443133	0.000446493	0.000535948
10005500	0.000386993	0.000367967	0.000316291	0.000220629	0.00149	0.000444266	0.000443794	0.000445118	0.000444183	0.000535052
10005500	0.000387103	0.000368044	0.000314833	0.000223836	0.00148	0.000444311	0.000442493	0.000445925	0.000446347	0.000534389
10005500	0.000387954	0.000369897	0.000315293	0.000224081	0.00147	0.000442586	0.000445024	0.000446532	0.000446478	0.000535269
10005500	0.000389765	0.000369781	0.000318483	0.000225132	0.00146	0.00044654	0.00044438	0.000448274	0.000447847	0.000535493
10005500	0.000389589	0.000370444	0.000316621	0.000226933	0.00145	0.000447298	0.000447122	0.00044857	0.000446645	0.000535322
10005500	0.000391128	0.000371582	0.000319286	0.000226559	0.00144	0.000447538	0.000446484	0.000449441	0.000448912	0.000536544
10005600	0.000392534	0.000373072	0.000322127	0.000228122	0.00143	0.000447526	0.000447143	0.000450429	0.000449577	0.000535422
10005600	0.000392271	0.000373682	0.000321724	0.000229972	0.00141	0.000450196	0.00044761	0.000450763	0.000450191	0.000536015
10005600	0.000392984	0.000374932	0.000322253	0.000231241	0.0014	0.000447264	0.000448378	0.000452362	0.000451557	0.000536621
10005600	0.000395513	0.000375343	0.000325165	0.000232587	0.00139	0.000448822	0.000449227	0.000452121	0.00045334	0.000536657
10005600	0.000395982	0.000377171	0.00032528	0.000232935	0.00138	0.000450696	0.000450534	0.00045248	0.00045284	0.000536817
10005600	0.000396355	0.000377662	0.000326653	0.000234783	0.00137	0.000451211	0.000451606	0.000454079	0.000455657	0.000535289
10005600	0.000396796	0.000378633	0.000327288	0.000235795	0.00136	0.000452854	0.000453465	0.000454833	0.000454156	0.000536655
10005600	0.000398342	0.000379919	0.000327506	0.000238427	0.00135	0.000453144	0.00045417	0.000454116	0.00045476	0.000537233
10005700	0.000397335	0.00038122	0.000328871	0.000240696	0.00134	0.000453658	0.000453516	0.000456802	0.000456655	0.000535749
10005700	0.000398302	0.000381937	0.000328314	0.000240958	0.00133	0.000455609	0.000453686	0.000456686	0.000456814	0.000536863
10005700	0.000400847	0.000381079	0.000331357	0.000240768	0.00132	0.000456886	0.000456587	0.000457025	0.000457602	0.000536687
10005700	0.000402449	0.000383753	0.000332631	0.000244912	0.00131	0.000457003	0.000455789	0.000458662	0.000459332	0.000537726
10005700	0.000401596	0.000383849	0.000333747	0.00024491	0.0013	0.000458437	0.000456864	0.000458802	0.00045966	0.000538069
10005700	0.00040279	0.000383999	0.000335172	0.000246279	0.00129	0.000457662	0.000458117	0.000460419	0.00046152	0.000537649
10005700	0.000402921	0.00038475	0.000336587	0.000247459	0.00128	0.000458746	0.000458128	0.000459122	0.000459869	0.000539212
10005700	0.000404627	0.000386607	0.000336848	0.000249015	0.00127	0.000459707	0.000459303	0.000462514	0.000460487	0.000539482
10005800	0.000404037	0.000387443	0.000337843	0.000249148	0.00126	0.000460566	0.00045994	0.000462328	0.000461803	0.000537524
10005800	0.000405371	0.000388851	0.000339791	0.000252242	0.00125	0.000460978	0.000460383	0.000462257	0.000463468	0.000538984
10005800	0.000406993	0.000388465	0.000340131	0.000252563	0.00124	0.000460905	0.000462436	0.000464059	0.00046251	0.000538818
10005800	0.000406442	0.000390368	0.000340087	0.000253963	0.00123	0.000461563	0.000462717	0.000464901	0.000464303	0.000537754
10005800	0.000408034	0.000391566	0.000341915	0.000254067	0.00122	0.000461219	0.000462397	0.000465691	0.000465103	0.000539068
10005800	0.000409505	0.000391602	0.000344113	0.000256385	0.00121	0.000463347	0.000463167	0.000465879	0.000467104	0.000539608
10005800	0.000409302	0.000393033	0.000344705	0.000257904	0.0012	0.000464079	0.000464332	0.000466588	0.000465946	0.000538975
10005800	0.000409881	0.000394249	0.000344125	0.00025916	0.00119	0.00046486	0.000466164	0.00046671	0.00046675	0.000540168
10005900	0.000411457	0.000395523	0.000346417	0.000260127	0.00118	0.00046635	0.000464724	0.000468277	0.000468498	0.000539415
10005900	0.000411445	0.000395623	0.000345559	0.00026078	0.00117	0.000465933	0.000465675	0.000469901	0.000469744	0.000538895
10005900	0.000413776	0.000396141	0.000346566	0.000261552	0.00116	0.000466339	0.000467039	0.000470404	0.000469204	0.000540472
10005900	0.000413442	0.000398035	0.000349315	0.000262816	0.00115	0.000468273	0.000469081	0.00047065	0.000470312	0.000540275
10005900	0.000415648	0.000397256	0.000350271	0.000264197	0.00115	0.000467742	0.000469116	0.000470945	0.000472575	0.000540298
10005900	0.00041554	0.000399755	0.000351446	0.000266155	0.00114	0.000469522	0.000469572	0.000472228	0.000473993	0.000541161
10005900	0.000417249	0.000398827	0.000351357	0.000267629	0.00113	0.000470171	0.000471051	0.00047177	0.000471325	0.000541416
10005900	0.000416339	0.000399915	0.000350917	0.000268651	0.00112	0.000470561	0.000471152	0.000472369	0.000473468	0.0005398
10006000	0.000418004	0.000402303	0.000352626	0.000269427	0.00111	0.000472193	0.000472678	0.000473552	0.000473669	0.000541202
10006000	0.000418208	0.000402284	0.000355536	0.000271285	0.0011	0.000471844	0.000472222	0.000473261	0.000475296	0.000542611
10006000	0.00041871	0.000402291	0.000356491	0.000272264	0.0011	0.000473273	0.000473794	0.000474935	0.000474614	0.000542634
10006000	0.000418898	0.000402731	0.000355864	0.000274289	0.00109	0.000472537	0.000471976	0.000475974	0.000474843	0.000541193
10006000	0.000420014	0.000404945	0.000357963	0.000275027	0.00108	0.000474451	0.000473857	0.000476907	0.000477445	0.000539898
10006000	0.000422467	0.000405409	0.000359821	0.000275767	0.00107	0.00047483	0.00047554	0.000478281	0.000478417	0.000541785
10006000	0.000422763	0.000405974	0.000359054	0.000277782	0.00106	0.00047676	0.000476044	0.000479603	0.000478584	0.000543376
10006000	0.000424028	0.000406816	0.000361317	0.00027779	0.00105	0.000476384	0.000474863	0.000478732	0.000479327	0.000542928
10006100	0.000422913	0.000407586	0.000362251	0.000279411	0.00104	0.000476685	0.000477243	0.000479907	0.000480313	0.000542893
10006100	0.000423885	0.000408038	0.000364061	0.000279396	0.00104	0.000478494	0.000478144	0.000480571	0.000481586	0.000542049
10006100	0.000426119	0.000409519	0.000362793	0.000281394	0.00103	0.000477324	0.000477955	0.000480542	0.000480166	0.000542939
10006100	0.000425862	0.000409717	0.000365319	0.000283148	0.00102	0.000480687	0.000479695	0.000482041	0.000481692	0.000543371
10006100	0.000426593	0.000411981	0.000364313	0.000283935	0.00101	0.000479929	0.000482093	0.000483225	0.000482261	0.000542711
10006100	0.000427285	0.000411778	0.000365685	0.000285235	0.00101	0.000479712	0.000480816	0.000483195	0.000483305	0.000544072
10006100	0.000428192	0.000413093	0.000367373	0.000286817	0.000995061	0.000481591	0.00048065	0.00048337	0.000484189	0.000546246
10006100	0.000430582	0.000411483	0.000367484	0.000288025	0.000988875	0.000482146	0.000482555	0.000483708	0.000484681	0.000544441
10006200	0.000429981	0.000414133	0.000368839	0.000288653	0.000982518	0.000482331	0.000482891	0.000486289	0.00048492	0.000543831
10006200	0.000430447	0.000416338	0.000370705	0.000291159	0.000974588	0.000483495	0.000481776	0.000485555	0.000487153	0.000544604
10006200	0.000431048	0.00041623	0.000370823	0.000290072	0.000966639	0.000484184	0.000484269	0.000486189	0.00048636	0.000544647
10006200	0.000432468	0.000417676	0.000372453	0.00029144	0.000959054	0.000484891	0.000484008	0.000485971	0.000488645	0.000546012
10006200	0.000431719	0.000417093	0.000372945	0.000294572	0.000951527	0.000484207	0.000484824	0.000486976	0.00048688	0.000545003
10006200	0.00043553	0.000417328	0.000374661	0.000294789	0.000942859	0.000484666	0.000486319	0.000490096	0.000488024	0.000545132
10006200	0.000434013	0.000417998	0.000374359	0.000296121	0.000937515	0.000486394	0.000487151	0.000488048	0.00049064	0.00054757
10006200	0.000435307	0.000420656	0.000376588	0.00029713	0.000929415	0.000487876	0.000486804	0.000489591	0.00049077	0.000546521
10006300	0.000436164	0.000420604	0.000376707	0.000297225	0.000922423	0.000487728	0.000488097	0.000490599	0.000490857	0.000545775
10006300	0.000437329	0.000420265	0.000376952	0.000296977	0.000913964	0.00048903	0.000489611	0.000490573	0.000492192	0.000547094
10006300	0.000436114	0.000423393	0.000377568	0.000300512	0.000908576	0.000490087	0.000487999	0.000491816	0.000491931	0.000546099
10006300	0.000437436	0.000421603	0.000378736	0.000300394	0.000900567	0.000491172	0.000490742	0.000493463	0.000493302	0.000547733
10006300	0.000438092	0.000424388	0.000379676	0.000302254	0.000892995	0.000490864	0.000491333	0.00049384	0.000492799	0.000547852
10006300	0.000438556	0.000425635	0.000380907	0.000303261	0.000886701	0.000491453	0.000492838	0.000493906	0.000495229	0.00054782
10006300	0.000441551	0.000425103	0.00038258	0.000304663	0.000880803	0.000492652	0.00049262	0.000494841	0.000494025	0.000548578
10006300	0.00043905	0.00042662	0.000383212	0.000306068	0.000872689	0.000494031	0.000492148	0.000493403	0.000497533	0.000548296
10006400	0.000442334	0.000426581	0.000384642	0.000306404	0.000867066	0.000493199	0.000494806	0.000495815	0.000496198	0.000548774
10006400	0.00044196	0.000427588	0.000385129	0.000307654	0.000859337	0.000494164	0.000495456	0.000496716	0.000496769	0.000550232
10006400	0.000442423	0.00042808	0.000385857	0.000310216	0.000852295	0.000494172	0.000494855	0.000496782	0.000498099	0.000547447
10006400	0.000443588	0.00042884	0.000386743	0.000309411	0.000845732	0.000495204	0.000497324	0.000497239	0.000498986	0.000550085
10006400	0.000444302	0.000429408	0.000388446	0.000310508	0.000840811	0.000496073	0.000496224	0.000500222	0.000499761	0.000548186
10006400	0.00044501	0.00043135	0.000387772	0.000313787	0.000832648	0.000497046	0.00049571	0.00049995	0.000501463	0.000549865
10006400	0.000445444	0.000430331	0.000388377	0.000313148	0.000826018	0.000496748	0.000498642	0.000500315	0.000499671	0.000549352
10006400	0.00044775	0.000431632	0.000390178	0.000314718	0.000820324	0.000497366	0.000497696	0.000499915	0.000500259	0.00055174
10006500	0.000446554	0.000432976	0.000390792	0.000315729	0.000813665	0.000498818	0.000498115	0.000501488	0.000502217	0.00055063
10006500	0.000448649	0.000433926	0.000390493	0.000317802	0.000806482	0.000498392	0.000498638	0.000501457	0.000501612	0.000550776
10006500	0.000449049	0.000432925	0.000392844	0.000317631	0.000800263	0.000499966	0.000499931	0.000502928	0.0005024	0.000550611
10006500	0.000449485	0.000434996	0.000394837	0.000318645	0.000793774	0.000500448	0.000501723	0.000503098	0.000502913	0.000550942
10006500	0.000450948	0.000436521	0.000395059	0.000318961	0.000788467	0.000502439	0.000503193	0.000504067	0.000504603	0.000552506
10006500	0.000450393	0.000437151	0.000395557	0.000320169	0.000781538	0.000500198	0.00050223	0.000505356	0.000504886	0.00055244
10006500	0.000450569	0.000436868	0.000396776	0.000321829	0.000776409	0.000502523	0.000502844	0.000505422	0.0005072	0.000551411
10006500	0.000451628	0.000438899	0.000396366	0.000321708	0.000768753	0.00050342	0.000503882	0.000506223	0.00050562	0.000551268
10006600	0.000451823	0.000438783	0.000397318	0.000324788	0.000763941	0.0005033	0.000504643	0.000506823	0.000506568	0.000551682
10006600	0.000453799	0.000440126	0.000397736	0.000324045	0.000758754	0.000504334	0.000504127	0.000506752	0.000506127	0.000552359
10006600	0.000453939	0.000439674	0.000398631	0.000327013	0.000751674	0.000505637	0.000504675	0.000507314	0.000508491	0.000552359
10006600	0.000455119	0.00044069	0.000399202	0.000328747	0.000745423	0.00050688	0.000504177	0.00050845	0.000509375	0.000554033
10006600	0.00045782	0.000441291	0.000401179	0.000328479	0.000740908	0.000506402	0.000505185	0.000508953	0.000509127	0.000552678
10006600	0.000456411	0.000442737	0.000401318	0.000330615	0.000734115	0.000507772	0.000507372	0.000508833	0.000510345	0.000553598
10006600	0.000456929	0.000442293	0.000402926	0.000328739	0.000728152	0.000507039	0.000507551	0.000509778	0.000510701	0.000553735
10006600	0.000456156	0.000443719	0.000404242	0.000330743	0.000722625	0.000507499	0.000509527	0.00051072	0.000510284	0.000554443
10006700	0.000458527	0.000443446	0.000403549	0.000332496	0.000715604	0.000508253	0.000507943	0.000510565	0.000512072	0.000555693
10006700	0.000458749	0.000444242	0.000404719	0.000334064	0.000711202	0.000508694	0.000509209	0.00051076	0.000514053	0.000555544
10006700	0.000458882	0.000447755	0.000407228	0.000335425	0.000705605	0.000509714	0.000509529	0.000512585	0.00051329	0.000554476
10006700	0.000460624	0.000446568	0.000407155	0.000336688	0.000699416	0.000510267	0.000511763	0.000513808	0.000514309	0.000554846
10006700	0.000460561	0.000446815	0.000407522	0.000337593	0.000695942	0.000511318	0.000512033	0.000513085	0.000513835	0.0005562
10006700	0.000460156	0.000448904	0.000408988	0.000336346	0.000689869	0.000511179	0.000512857	0.000515	0.000514761	0.000554635
10006700	0.000462243	0.000449008	0.000409269	0.000338736	0.000684852	0.00051337	0.000513737	0.000514839	0.000515934	0.00055584
10006700	0.00046281	0.00044889	0.000410506	0.000339066	0.000677819	0.000514024	0.000512898	0.000516076	0.000516222	0.000555688
10006800	0.000464325	0.000451273	0.000410815	0.000341152	0.00067346	0.000513537	0.000513335	0.000516042	0.00051804	0.000558125
10006800	0.000464502	0.000450829	0.00041138	0.000341658	0.000668844	0.000514041	0.000515116	0.000515878	0.00051692	0.00055729
10006800	0.000464448	0.000452852	0.000412237	0.00034305	0.000664069	0.000515172	0.000515535	0.000517981	0.000518457	0.000557029
10006800	0.000466355	0.000452605	0.000414193	0.000343139	0.000657551	0.000514017	0.000514472	0.00051747	0.000520116	0.000556864
10006800	0.000465055	0.000452853	0.000414225	0.000344659	0.00065223	0.000516293	0.000516021	0.000518891	0.000519475	0.000557749
10006800	0.000466034	0.000452956	0.000415049	0.000346411	0.00064647	0.000517331	0.00051718	0.000519487	0.000518786	0.00055793
10006800	0.000466404	0.000454739	0.000414552	0.000346645	0.000642696	0.000516737	0.000516705	0.000520656	0.000519597	0.000559203
10006800	0.000469386	0.000455886	0.00041481	0.000348057	0.000637917	0.000516736	0.000518718	0.00052117	0.000521101	0.000558394
10006900	0.000468388	0.000455433	0.000418055	0.000349551	0.000631038	0.000519162	0.000518632	0.000520903	0.000520773	0.000560243
10006900	0.000469625	0.000455047	0.000417247	0.000349374	0.000627961	0.000518942	0.000520203	0.000521452	0.000522148	0.000558794
10006900	0.000470308	0.000457073	0.000418206	0.000350715	0.000620817	0.000518893	0.000520175	0.000522976	0.000522912	0.000559178
10006900	0.000470199	0.000458068	0.000420457	0.000350899	0.000616289	0.000520655	0.000520718	0.000521529	0.000521759	0.000559516
10006900	0.000470802	0.000458638	0.000420604	0.000351262	0.000612366	0.000519673	0.00052101	0.000523234	0.00052337	0.000559569
10006900	0.00047285	0.000459769	0.00042195	0.000353361	0.000607117	0.000520066	0.000521046	0.000525221	0.000524632	0.000558957
10006900	0.000471582	0.00046082	0.000422892	0.000353555	0.00060298	0.000521643	0.000523925	0.000526074	0.000525314	0.000561114
10006900	0.000473013	0.000458976	0.000423678	0.000355747	0.000597046	0.000521915	0.000523033	0.000525385	0.000526321	0.000561616
10007000	0.000471943	0.000461574	0.00042323	0.000356194	0.00059261	0.000522844	0.000522273	0.000525802	0.000527249	0.000561806
10007000	0.000475492	0.000461975	0.000424046	0.000356992	0.000587885	0.000523174	0.000525122	0.000525847	0.000527741	0.000561831
10007000	0.000474437	0.000461873	0.000424398	0.00035878	0.000582441	0.000524277	0.000524902	0.000527321	0.000526988	0.000560184
10007000	0.000476164	0.000462017	0.000424699	0.000358598	0.000578075	0.000525117	0.000525047	0.000527487	0.000527995	0.000562349
10007000	0.000477341	0.000463701	0.000427554	0.000361819	0.000574294	0.00052519	0.00052553	0.000529533	0.000529119	0.000563312
10007000	0.000476568	0.000465829	0.000426695	0.000360575	0.000569807	0.000526896	0.000526568	0.000527815	0.000528965	0.000562697
10007000	0.00047697	0.000463357	0.000427092	0.000362367	0.000566047	0.000525847	0.000527017	0.000527115	0.000528812	0.000564371
10007000	0.000478806	0.000466592	0.000428583	0.000363002	0.000561764	0.000527403	0.000527082	0.000530176	0.000530014	0.000564697
10007100	0.000478608	0.000466446	0.000428517	0.000363465	0.000556326	0.000527911	0.000528126	0.000528611	0.000529028	0.000563266
10007100	0.000479692	0.000468797	0.000430003	0.0003649	0.00055279	0.000527692	0.000528391	0.00053099	0.000531917	0.000562731
10007100	0.000480068	0.000467588	0.000431127	0.000365657	0.000547431	0.000529914	0.000527734	0.000532832	0.00053266	0.000563551
10007100	0.000479344	0.000467781	0.000431512	0.000366866	0.00054284	0.000529729	0.000529457	0.000532952	0.000532626	0.000564557
10007100	0.000481316	0.000469508	0.000432653	0.000367033	0.000536539	0.000530985	0.000530413	0.000532537	0.000534363	0.000564431
10007100	0.000481183	0.000470359	0.000433618	0.000369106	0.000535409	0.000530562	0.000530794	0.0005334	0.000535563	0.000564785
10007100	0.000483191	0.000469178	0.000433155	0.000369399	0.000532611	0.000531436	0.00053098	0.000534642	0.000533559	0.000566657
10007100	0.000483383	0.000469837	0.000434416	0.00037096	0.000525526	0.000531067	0.000530227	0.000533425	0.000535441	0.000565916
10007200	0.00048383	0.000472008	0.000436375	0.000371061	0.000522444	0.000531676	0.000533425	0.000534269	0.000535584	0.00056792
10007200	0.000485628	0.000471503	0.000436822	0.000372906	0.000518198	0.000532575	0.000531595	0.000536027	0.000535294	0.000566841
10007200	0.000483286	0.000473281	0.000437598	0.000373004	0.000513348	0.000533547	0.000533925	0.000535973	0.000536827	0.000565599
10007200	0.000484184	0.000474221	0.000439672	0.000374034	0.000509799	0.000532888	0.000534722	0.000535791	0.000537004	0.00056711
10007200	0.000484964	0.000474012	0.000439174	0.000375639	0.000505671	0.000535347	0.000535626	0.000536366	0.000537768	0.000567829
10007200	0.000484751	0.000474152	0.000439957	0.000377029	0.000501932	0.000536029	0.000534715	0.000537079	0.00053792	0.000567864
10007200	0.000486494	0.000475298	0.000440035	0.000376254	0.000497979	0.000536778	0.00053605	0.000538085	0.000538603	0.000568212
10007200	0.0004868	0.000475553	0.000441556	0.000378329	0.000493315	0.000535892	0.000535761	0.000539724	0.000539949	0.000567986
10007300	0.000486779	0.000478155	0.000440755	0.00037801	0.000489673	0.000536384	0.00053666	0.000539563	0.000540006	0.00056802
10007300	0.000488368	0.000476988	0.000441889	0.000379788	0.000485122	0.000536816	0.000537827	0.000539953	0.000540148	0.000568671
10007300	0.000489387	0.000477024	0.000443499	0.000381548	0.000482346	0.000537817	0.000539522	0.000540917	0.000540157	0.000570071
10007300	0.000490282	0.000477399	0.000443102	0.00038137	0.000479866	0.000539067	0.000539023	0.000540389	0.000540725	0.000570416
10007300	0.000489255	0.000479581	0.000443946	0.000382317	0.000474826	0.000539306	0.000537933	0.000542336	0.000541605	0.000568646
10007300	0.000491985	0.000479737	0.000445235	0.000382592	0.000472117	0.000539896	0.000540356	0.000541552	0.000542124	0.000569456
10007300	0.000490841	0.000479807	0.000446445	0.000381817	0.000468416	0.0005397	0.000541754	0.000542949	0.000544799	0.000569677
10007300	0.000492102	0.000481045	0.000447898	0.000383037	0.000464141	0.000540002	0.000541165	0.000542627	0.000543657	0.000570945
10007400	0.000494081	0.000482047	0.00044712	0.000386413	0.000461362	0.000541111	0.000541563	0.000543181	0.000543011	0.000570137
10007400	0.000493005	0.000482754	0.000447869	0.000386309	0.000456814	0.000541598	0.000541834	0.00054321	0.000543976	0.000570828
10007400	0.000494532	0.000484525	0.000449035	0.000387105	0.000452608	0.000541846	0.00054248	0.00054501	0.000545768	0.000571561
10007400	0.00049424	0.000483392	0.000449396	0.000387541	0.000450396	0.000541588	0.000542363	0.000545797	0.000546649	0.000571511
10007400	0.000494844	0.00048304	0.000450279	0.000388079	0.000446617	0.000542272	0.000542535	0.000545736	0.000546066	0.000570968
10007400	0.000493969	0.000485447	0.000450032	0.00039021	0.000441733	0.000543854	0.00054324	0.000545967	0.000546866	0.000571862
10007400	0.00049531	0.000485119	0.00045015	0.000390497	0.000439451	0.000545066	0.000544038	0.000547317	0.000546484	0.000574292
10007400	0.000496016	0.000487227	0.000451979	0.000392675	0.000434561	0.000544449	0.000544263	0.000547859	0.000548493	0.000572411
10007500	0.000496362	0.000486937	0.00045329	0.00039169	0.000431958	0.000545571	0.000546369	0.000548093	0.000548099	0.000573263
10007500	0.000497247	0.000486167	0.000453654	0.000392177	0.000429879	0.000545806	0.000546183	0.000549026	0.000548584	0.000574724
10007500	0.000497572	0.000486875	0.000454691	0.00039507	0.0004246	0.000545502	0.000546016	0.000549313	0.000549996	0.000574556
10007500	0.000497692	0.000487989	0.000454885	0.000395315	0.00042345	0.00054614	0.000546574	0.000549578	0.000551022	0.000574286
10007500	0.00050098	0.000488698	0.000455492	0.000397566	0.00041997	0.000546368	0.00054686	0.000550206	0.000551835	0.000574609
10007500	0.000500615	0.000490417	0.000457108	0.000396191	0.000416717	0.000547454	0.000548151	0.00054978	0.000549461	0.000574548
10007500	0.000501254	0.000489188	0.000456207	0.000398082	0.000412636	0.00054772	0.000547727	0.000551108	0.000551631	0.0005749
10007500	0.000501962	0.000489831	0.000458735	0.000398215	0.000408489	0.000547608	0.000549744	0.000550215	0.000553474	0.000574898
10007600	0.000500997	0.00049189	0.00045735	0.000398285	0.000407538	0.000549411	0.000549674	0.00055132	0.000552088	0.000575327
10007600	0.00050269	0.000492879	0.000458511	0.00040142	0.000402721	0.000550159	0.00055152	0.000552685	0.000552213	0.000575325
10007600	0.000504184	0.000492466	0.000459558	0.000401461	0.000400409	0.000550574	0.000549891	0.000553653	0.000554093	0.000576675
10007600	0.000503898	0.000492851	0.000459939	0.000401392	0.000397617	0.000552179	0.000550247	0.000553659	0.000554403	0.000577622
10007600	0.000504961	0.00049479	0.000459967	0.000402725	0.000393778	0.000551498	0.000550661	0.000553297	0.000553383	0.000576979
10007600	0.000505487	0.000494434	0.000461748	0.000404595	0.00039241	0.00055113	0.000551751	0.000554951	0.000555242	0.000577007
10007600	0.000505393	0.000495643	0.000461847	0.000403801	0.00038893	0.000552163	0.000552938	0.000554821	0.000555556	0.0005776
10007600	0.000506953	0.00049676	0.000461657	0.00040612	0.000386312	0.000551897	0.000552339	0.000555971	0.000555065	0.000577993
10007700	0.000507828	0.000496608	0.000464	0.000405836	0.000382813	0.000553808	0.000553762	0.000556008	0.000556802	0.000577933
10007700	0.000507661	0.00049783	0.000464287	0.000407518	0.000380835	0.000554099	0.000554799	0.000557918	0.000556517	0.000579386
10007700	0.000506753	0.000497181	0.000465401	0.000407486	0.000378601	0.000553806	0.000553805	0.000558264	0.000557425	0.000579777
10007700	0.000507118	0.000498868	0.000466404	0.000410265	0.000374226	0.000555606	0.000555789	0.000557589	0.000557609	0.000579994
10007700	0.000508528	0.000499441	0.0004675	0.00040874	0.000370189	0.000555072	0.000555145	0.000558522	0.00055967	0.000579446
10007700	0.000509012	0.000500318	0.000467118	0.000409338	0.00036818	0.00055523	0.000557115	0.000560604	0.000559437	0.00057946
10007700	0.000509939	0.000499587	0.00046744	0.000412698	0.000365517	0.000556441	0.000556882	0.000559742	0.00055973	0.000580822
10007700	0.000510409	0.000499853	0.000468263	0.000411353	0.000362842	0.000555497	0.000557785	0.000560928	0.000560343	0.000579305
10007800	0.000510966	0.00050127	0.000468648	0.000412591	0.000360884	0.000557495	0.000557177	0.000559263	0.000561067	0.000580807
10007800	0.000511736	0.000501815	0.00046947	0.000413727	0.000358167	0.000557647	0.000557547	0.0005588	0.000561864	0.00058145
10007800	0.00051109	0.000501739	0.000470716	0.000415198	0.000355193	0.000558225	0.000559176	0.000561174	0.000561089	0.000581623
10007800	0.000511835	0.000502684	0.000470636	0.000414641	0.0003518	0.000558281	0.000560039	0.000560517	0.000562695	0.00058025
10007800	0.000513052	0.000501791	0.000471167	0.000415658	0.000349736	0.000558925	0.000559689	0.000561169	0.000561716	0.000582127
10007800	0.000512267	0.000503804	0.000472369	0.000417295	0.000347712	0.00055952	0.000560799	0.000562582	0.000563613	0.000581618
10007800	0.000514209	0.000504638	0.000473197	0.000416963	0.000345459	0.000560057	0.000560581	0.000562974	0.00056296	0.00058237
10007800	0.000514482	0.000504879	0.000473852	0.000419355	0.000342656	0.000559976	0.000560942	0.000564178	0.000565266	0.000583342
10007900	0.000514565	0.000505688	0.000474705	0.000419186	0.000341256	0.000560332	0.000562268	0.000565511	0.000564527	0.000583502
10007900	0.000516446	0.000506424	0.000474818	0.000418354	0.00033788	0.000561762	0.000561028	0.0005624	0.000564901	0.000582433
10007900	0.000514975	0.000506474	0.000476319	0.000419358	0.000336309	0.0005621	0.000561728	0.000566089	0.000565749	0.000583418
10007900	0.000515934	0.000508044	0.000475156	0.000421055	0.000333657	0.000562834	0.00056349	0.000565608	0.000566882	0.000582973
10007900	0.000517201	0.000508676	0.00047555	0.000421036	0.000330053	0.000562578	0.000563366	0.00056636	0.000565892	0.000585506
10007900	0.000517014	0.000508218	0.000478452	0.000422263	0.000329084	0.000564098	0.000563742	0.000565952	0.00056769	0.000584875
10007900	0.000519136	0.000508669	0.000477856	0.00042384	0.000326551	0.000563728	0.000564204	0.00056757	0.000568777	0.00058625
10007900	0.000520025	0.00051081	0.000478217	0.000424529	0.000324604	0.000564892	0.0005648	0.000567875	0.000567075	0.000584959
10008000	0.000519749	0.000509937	0.000479345	0.000425982	0.00032291	0.000565508	0.00056652	0.000568679	0.000568092	0.000585048
10008000	0.000518812	0.000510824	0.000479316	0.000425421	0.000319491	0.000565974	0.00056546	0.000567178	0.000569346	0.000586471
10008000	0.000520288	0.000510332	0.000480668	0.000425365	0.000317491	0.00056507	0.000566439	0.000569767	0.000568262	0.000587493
10008000	0.000521837	0.000511294	0.000481471	0.000428025	0.000314778	0.000567387	0.000566349	0.00056861	0.000571372	0.000585686
10008000	0.000521388	0.000511303	0.000482695	0.000428868	0.000314526	0.000567044	0.00056862	0.000569219	0.000569782	0.000586044
10008000	0.000522338	0.00051373	0.000482522	0.000427762	0.000311549	0.000565969	0.000568467	0.000571235	0.000570654	0.000587672
10008000	0.000522573	0.000512199	0.000484621	0.000430737	0.000309205	0.000567919	0.000567437	0.000570775	0.000571592	0.000587909
10008000	0.000523878	0.000514192	0.000484192	0.000428465	0.000308355	0.00056916	0.000570522	0.000570625	0.000572365	0.000588152
10008100	0.000522323	0.000514761	0.000485147	0.000432337	0.00030556	0.000569157	0.000568466	0.00057179	0.00057279	0.000587644
10008100	0.000523645	0.000515718	0.00048533	0.000431892	0.000303165	0.000570279	0.000569651	0.00057288	0.000572194	0.000586802
10008100	0.000524345	0.000515245	0.000486971	0.000432523	0.000300806	0.000570857	0.000570832	0.000572322	0.000573433	0.000588083
10008100	0.000525565	0.000515457	0.000486662	0.000432775	0.000300359	0.000571062	0.000569422	0.000572869	0.000573299	0.000590054
10008100	0.000524766	0.00051604	0.000487495	0.000436197	0.000298627	0.000570586	0.000571453	0.0005747	0.000574569	0.000589442
10008100	0.000525403	0.000516106	0.000486348	0.000433713	0.000296653	0.000570659	0.000572444	0.000573964	0.000574437	0.00058918
10008100	0.000527591	0.000517359	0.000488543	0.000436106	0.000294632	0.000571184	0.000573268	0.000573814	0.000575615	0.000589219
10008100	0.000525207	0.000517522	0.000488629	0.00043563	0.000293456	0.000571171	0.000572407	0.000575259	0.000575308	0.000590048
10008200	0.000526859	0.000518701	0.000490633	0.000436716	0.000289493	0.000573638	0.000573399	0.000577156	0.00057664	0.000591047
10008200	0.000527392	0.000518729	0.000487144	0.000437204	0.000289113	0.000573188	0.000573566	0.000576146	0.000576839	0.00059117
10008200	0.000527712	0.00051951	0.000489583	0.000438927	0.000287752	0.000573051	0.000574738	0.000576646	0.000577903	0.000591251
10008200	0.000528807	0.000518963	0.000490128	0.000439457	0.000286462	0.000574015	0.000573418	0.000578236	0.00057782	0.000591516
10008200	0.000528614	0.000520153	0.000491892	0.000439534	0.000285568	0.00057309	0.000574884	0.00057671	0.000578303	0.000591349
10008200	0.000529686	0.000522131	0.000492443	0.000440466	0.000282978	0.000574606	0.000575385	0.000577335	0.000579412	0.000591712
10008200	0.00052964	0.00052218	0.000492526	0.00044287	0.000282362	0.000574317	0.000575572	0.000579116	0.000578028	0.000591878
10008200	0.000529541	0.000521871	0.000492849	0.000442637	0.000279862	0.000576401	0.00057649	0.000577453	0.000578729	0.000593187
10008300	0.000531481	0.00052357	0.000493715	0.000440934	0.000276746	0.00057556	0.00057824	0.000577769	0.000579871	0.000592758
10008300	0.000532128	0.000524374	0.000495248	0.000442492	0.000276756	0.000577224	0.000577247	0.000579634	0.000579185	0.000593338
10008300	0.000532168	0.000523751	0.000494313	0.00044466	0.000275919	0.000577344	0.0005773	0.000580044	0.000581092	0.00059142
10008300	0.000532674	0.000523752	0.000494409	0.000445327	0.000274889	0.000578746	0.000576835	0.000580684	0.000581753	0.000594313
10008300	0.000534511	0.000525242	0.000496027	0.000445558	0.00027165	0.000577527	0.000576833	0.000580233	0.000581221	0.000592425
10008300	0.000533419	0.000525461	0.000497945	0.000446995	0.000270326	0.000577113	0.000578611	0.000582177	0.000581199	0.000593698
10008300	0.000534521	0.00052533	0.000497101	0.000446954	0.000269478	0.0005791	0.000578892	0.000582959	0.000582578	0.000593746
10008300	0.000533651	0.000526665	0.00049747	0.000448111	0.00026818	0.000579351	0.000580438	0.000582311	0.000583639	0.000594625
10008400	0.000536625	0.000528218	0.00049913	0.000449171	0.000267266	0.000580611	0.000580343	0.000581615	0.000582852	0.00059524
10008400	0.000534704	0.0005265	0.000501134	0.000448884	0.000267214	0.000578628	0.000580323	0.000583366	0.00058395	0.000595891
10008400	0.000536123	0.000526874	0.000498691	0.000450699	0.000264771	0.000578971	0.000579884	0.000582624	0.000584081	0.000595648
10008400	0.000536567	0.000529034	0.000500986	0.000450046	0.000264602	0.000580387	0.000581718	0.000584193	0.000583828	0.000596998
10008400	0.000536585	0.000529019	0.000501044	0.000451277	0.000260939	0.000580208	0.000583155	0.000583883	0.000585564	0.000596982
10008400	0.000537893	0.00052786	0.000500967	0.000452167	0.000261289	0.000582713	0.000581488	0.000585291	0.000586348	0.000596846
10008400	0.000538065	0.000530722	0.000502678	0.000453479	0.000259959	0.000582065	0.00058235	0.000586368	0.000584584	0.000597358
10008400	0.000538405	0.000531561	0.000503315	0.000454509	0.0002589	0.000582319	0.000584095	0.000586074	0.000587405	0.000597708
10008500	0.000538327	0.000531619	0.000502795	0.00045452	0.00025833	0.00058241	0.00058391	0.000587067	0.000584939	0.000598357
10008500	0.000539126	0.000531635	0.000503648	0.000454728	0.000256997	0.000584128	0.000584586	0.000588197	0.000588467	0.000598075
10008500	0.000539704	0.000531121	0.000504014	0.000454884	0.00025684	0.000584675	0.000584366	0.000588008	0.000587643	0.000597519
10008500	0.000539359	0.000531763	0.000505085	0.000456007	0.00025452	0.000583929	0.000584164	0.000586074	0.000589539	0.000600048
10008500	0.000541694	0.000532524	0.000505958	0.000456947	0.000254158	0.000583373	0.000585944	0.000588112	0.000588496	0.000599208
10008500	0.000541941	0.000534331	0.000506047	0.00045678	0.000253282	0.000585401	0.00058673	0.00059004	0.000588587	0.000599448
10008500	0.000541583	0.000533983	0.000506472	0.000458301	0.000252156	0.000585497	0.000584917	0.000590073	0.000590202	0.000600133
10008500	0.000542128	0.000534071	0.000509318	0.000459749	0.000251874	0.000585878	0.000586181	0.000588639	0.000589743	0.000600276
10008600	0.000541959	0.000535193	0.000507712	0.000459916	0.000248983	0.000585358	0.000587678	0.000589869	0.000590285	0.00060014
10008600	0.000543674	0.000535819	0.000507899	0.000460239	0.0002511	0.000587199	0.000587507	0.000590021	0.000591986	0.000601628
10008600	0.000544013	0.000535729	0.000507674	0.000462725	0.000251055	0.000588153	0.000588244	0.000590518	0.000589879	0.000600636
10008600	0.000543604	0.000535892	0.00050976	0.000462788	0.000248934	0.000587465	0.000586773	0.000591908	0.000589445	0.000601813
10008600	0.000545141	0.000536115	0.000510979	0.000461904	0.00024838	0.000588355	0.000588042	0.00059182	0.000591546	0.000600982
10008600	0.000545101	0.000537983	0.000512344	0.000463054	0.000247395	0.000587658	0.000590726	0.000593278	0.000592118	0.000600437
10008600	0.000545619	0.000537099	0.000510978	0.000463424	0.000248166	0.000588116	0.00058946	0.000592667	0.000592963	0.000603262
10008600	0.000546234	0.000538383	0.00050973	0.000463729	0.000245978	0.000589019	0.000589796	0.000592735	0.000592151	0.000601216
10008700	0.000546886	0.000541009	0.000513666	0.0004639	0.000245672	0.000589348	0.000591856	0.000592014	0.000592894	0.00060384
10008700	0.000546279	0.000539148	0.000512967	0.000465467	0.000242961	0.000589603	0.000591124	0.000593083	0.000594406	0.000601684
10008700	0.000547242	0.000538987	0.000513007	0.000465842	0.000243606	0.000590905	0.000591119	0.000593413	0.000594664	0.000604138
10008700	0.0005481	0.000540548	0.000513419	0.00046761	0.000245424	0.000590736	0.000592138	0.00059308	0.000595136	0.000604531
10008700	0.000547341	0.000541229	0.000514045	0.000467649	0.00024321	0.000590294	0.000592264	0.000595024	0.000595301	0.00060291
10008700	0.000547905	0.000541152	0.000514623	0.000468488	0.000243042	0.000591331	0.000591933	0.000595234	0.000595358	0.00060432
10008700	0.00054948	0.000542592	0.000515886	0.00046948	0.000241093	0.000592063	0.000592425	0.000598294	0.000598671	0.000604722
10008700	0.000550139	0.000540811	0.000517723	0.000470342	0.00024225	0.000592865	0.000594849	0.000596466	0.000595656	0.000606206
10008800	0.000549872	0.000543504	0.000517067	0.0004713	0.00023975	0.000592721	0.000594278	0.000596582	0.000596738	0.000604307
10008800	0.000549478	0.000542399	0.000516601	0.000471854	0.000239472	0.000593217	0.00059328	0.000595984	0.000596304	0.000604508
10008800	0.000551341	0.000543498	0.000518318	0.000471581	0.000240229	0.00059557	0.000594707	0.000597271	0.000599532	0.000606702
10008800	0.000552029	0.000544402	0.000518279	0.000471708	0.000239042	0.000594037	0.000596516	0.000598476	0.000597239	0.000606771
10008800	0.000551806	0.000544118	0.000517536	0.000473276	0.000240339	0.000595074	0.000596291	0.000597566	0.00059774	0.000606728
10008800	0.000552395	0.000544511	0.000520482	0.000473157	0.000239622	0.000595182	0.000596463	0.000597875	0.000599119	0.00060682
10008800	0.000552616	0.000544887	0.000520377	0.000473168	0.000239419	0.000594909	0.00059589	0.000599102	0.000600314	0.000606673
10008800	0.000552615	0.000546028	0.000519681	0.000474821	0.000239385	0.000595724	0.000597837	0.000598902	0.000600641	0.00060712
10008900	0.000552083	0.0005451	0.000520307	0.000474758	0.000238533	0.000596989	0.000598138	0.000598561	0.000600585	0.00060906
10008900	0.000555656	0.000547399	0.000521841	0.000476818	0.000238338	0.000597915	0.000597787	0.000600131	0.000600887	0.000607183
10008900	0.000554363	0.000547456	0.000522508	0.00047621	0.0002403	0.000597512	0.000598216	0.000601287	0.000602201	0.000608273
10008900	0.000555832	0.000547844	0.00052368	0.000476485	0.000237443	0.000598234	0.000598193	0.000600216	0.00060319	0.00060898
10008900	0.000555794	0.000548444	0.000522653	0.000477528	0.000237719	0.000597925	0.00059877	0.000601468	0.000601387	0.000609046
10008900	0.000554695	0.000547983	0.000524032	0.00047739	0.000238563	0.000599392	0.000598546	0.000601199	0.000603548	0.000608924
10008900	0.00055783	0.000549075	0.000525767	0.000479055	0.000238575	0.000597828	0.000598414	0.000602927	0.000603557	0.000608411
10008900	0.000556926	0.000550935	0.000523825	0.000478392	0.000237258	0.000599497	0.000599635	0.000601497	0.0006033	0.00060988
10009000	0.000555986	0.000550373	0.000524034	0.000479536	0.000237061	0.000600183	0.000600524	0.000603451	0.000604395	0.000611206
10009000	0.000558011	0.000550538	0.000525191	0.000481158	0.000235369	0.00059949	0.000600637	0.000602785	0.000603081	0.000611092
10009000	0.000558472	0.000551954	0.00052729	0.000482131	0.000237499	0.000600574	0.000601141	0.000604271	0.00060568	0.000610325
10009000	0.000557747	0.000550477	0.000526072	0.000482413	0.000237025	0.000599789	0.000601158	0.00060332	0.000605062	0.00060987
10009000	0.000558927	0.000551988	0.000527069	0.000483031	0.000237321	0.000600133	0.000602542	0.00060444	0.000606146	0.000612283
10009000	0.000558146	0.000552999	0.000526859	0.000483935	0.000238834	0.000602292	0.000602069	0.000605407	0.000606158	0.00061136
10009000	0.000558567	0.000552983	0.000527082	0.000483935	0.000238301	0.000602885	0.000602322	0.000604803	0.00060588	0.000610972
10009000	0.000560528	0.000554225	0.000529109	0.000484272	0.000236864	0.000602185	0.000603611	0.000606888	0.000604753	0.000611986
10009100	0.000560471	0.000552892	0.000528525	0.00048522	0.000237453	0.000602556	0.000603274	0.000606493	0.000606834	0.000613441
10009100	0.000561378	0.000554049	0.000530529	0.000486071	0.000238012	0.000604536	0.000604066	0.000607645	0.000608545	0.00061302
10009100	0.00056169	0.00055593	0.000531121	0.000486235	0.000237156	0.000603382	0.00060415	0.00060692	0.000608164	0.000613151
10009100	0.000559989	0.00055457	0.000529969	0.000486935	0.000239165	0.000604409	0.000604178	0.000607472	0.00060712	0.000612977
10009100	0.000563932	0.000555568	0.000530443	0.000487218	0.000237821	0.000604095	0.000605339	0.000608299	0.000609188	0.000613874
10009100	0.000562834	0.000555429	0.000530966	0.000488405	0.000238684	0.000604644	0.000605788	0.000608191	0.000608518	0.000615104
10009100	0.00056237	0.0005559	0.000532334	0.000487825	0.000239958	0.000605365	0.000605583	0.000609472	0.000607986	0.000613034
10009100	0.000563895	0.000557518	0.000532232	0.000488704	0.000238884	0.00060712	0.000607642	0.00060768	0.000609796	0.00061572
10009200	0.000564766	0.000557255	0.000533955	0.000490197	0.000239943	0.000606296	0.000606197	0.000610346	0.000610591	0.000616068
10009200	0.000565243	0.000558789	0.000534053	0.000490961	0.000238757	0.000606184	0.000606134	0.000610887	0.000611182	0.000615758
10009200	0.00056447	0.000556832	0.000533198	0.000491619	0.000239159	0.000607899	0.000607984	0.000611339	0.000612214	0.000616252
10009200	0.000564543	0.000559155	0.000534831	0.000491572	0.000239776	0.000605817	0.000607554	0.000610785	0.000611668	0.000616292
10009200	0.0005665	0.00055832	0.000535233	0.000492429	0.000240715	0.000606622	0.000609393	0.000609316	0.000612587	0.000616373
10009200	0.000565731	0.000559151	0.000535839	0.000492381	0.000240951	0.000607535	0.000608323	0.000611773	0.000613111	0.000616731
10009200	0.000566242	0.000560111	0.000535574	0.000493417	0.000241419	0.000609402	0.000608139	0.000612138	0.000612473	0.000616675
10009200	0.000568056	0.0005596	0.000536188	0.000493376	0.000240963	0.000607694	0.000609308	0.000610701	0.000612848	0.000617051
10009300	0.000568063	0.000562473	0.000538824	0.000495076	0.000241575	0.000609175	0.000611063	0.000613273	0.000612982	0.000618815
10009300	0.000568098	0.000560696	0.000537622	0.000494187	0.000241704	0.000609319	0.00061064	0.000612958	0.000613655	0.00061733
10009300	0.000568531	0.000562686	0.000537764	0.000495847	0.000241391	0.00060954	0.00060982	0.00061358	0.000615269	0.000617875
10009300	0.000569018	0.000562289	0.000538112	0.000496848	0.0002428	0.000610333	0.00061146	0.000612888	0.000614012	0.000617128
10009300	0.000569607	0.000563508	0.000538277	0.000497105	0.000242686	0.000610313	0.000611082	0.000613359	0.000613445	0.000619115
10009300	0.0005686	0.000562166	0.000540806	0.000497178	0.000242835	0.000612376	0.000611682	0.000613992	0.000614968	0.00061803
10009300	0.000571376	0.000563554	0.000539583	0.000497314	0.000245284	0.000610438	0.000611139	0.000615418	0.000614857	0.000621094
10009300	0.000571504	0.000563971	0.000541566	0.000499	0.000245897	0.000611579	0.000612874	0.000616267	0.000615893	0.000620789
10009400	0.0005711	0.000563524	0.000541008	0.000498105	0.000244098	0.000613138	0.000612728	0.000616427	0.000617843	0.000618828
10009400	0.000571495	0.000564743	0.000541934	0.000501052	0.000244539	0.00061188	0.0006118	0.000615299	0.000615285	0.000619266
10009400	0.000572141	0.000564885	0.000541601	0.000500397	0.000246568	0.000613371	0.000612727	0.0006163	0.000616779	0.000619845
10009400	0.000570983	0.000565574	0.000541977	0.000501102	0.000247633	0.000613342	0.00061353	0.00061607	0.000617005	0.000619589
10009400	0.000573556	0.000565603	0.000543209	0.000501544	0.000248098	0.000613312	0.000614328	0.000617981	0.000617968	0.000620231
10009400	0.000572268	0.000567259	0.000543544	0.000500638	0.000247737	0.000614643	0.000614801	0.000616951	0.000617906	0.000621735
10009400	0.000572755	0.000567448	0.000544978	0.000503889	0.000248412	0.000613941	0.00061501	0.00061801	0.000617563	0.000622225
10009400	0.000574558	0.000567554	0.000543421	0.000502784	0.000249055	0.000614716	0.000616372	0.000620118	0.000619032	0.000621902
10009500	0.000572814	0.000567747	0.000546393	0.000503688	0.000249268	0.000614897	0.000616032	0.000618224	0.000619204	0.000621864
10009500	0.000574	0.00056732	0.000543401	0.000505794	0.000249517	0.000615035	0.000615262	0.000618809	0.000620042	0.000621993
10009500	0.000573179	0.000568796	0.000545767	0.00050714	0.000250844	0.000616004	0.000615631	0.000618812	0.000620603	0.000622804
10009500	0.000575199	0.000568339	0.000546081	0.000505424	0.000250457	0.000615816	0.000617681	0.000619254	0.000619102	0.000625056
10009500	0.000575679	0.000569246	0.000547422	0.000505984	0.000250592	0.000615668	0.000617458	0.000620146	0.000620389	0.000622986
10009500	0.000575553	0.000570398	0.000546969	0.00050642	0.000254003	0.000617126	0.00061711	0.000620909	0.000621194	0.000623555
10009500	0.000576749	0.000569678	0.000549263	0.0005078	0.000252049	0.000617188	0.00061651	0.000620303	0.000620647	0.000623155
10009500	0.000577021	0.000570836	0.000548052	0.000507498	0.000253818	0.000616041	0.000618315	0.000620455	0.000622438	0.000625369
10009600	0.000577017	0.000571063	0.000548495	0.000508073	0.000254403	0.00061818	0.000618626	0.00062021	0.000623079	0.000625861
10009600	0.000577614	0.000572273	0.000549276	0.000509874	0.00025506	0.000618293	0.000618232	0.000622067	0.000622826	0.00062463
10009600	0.000577048	0.000571865	0.000549446	0.000509992	0.000254817	0.000617577	0.000619759	0.000622722	0.000622988	0.000626075
10009600	0.000577635	0.00057233	0.000549314	0.000509875	0.000256295	0.000618829	0.000620963	0.000623441	0.000622373	0.00062363
10009600	0.000579283	0.000572015	0.000551437	0.000510916	0.000255924	0.000620416	0.000619859	0.000623026	0.000623523	0.000626657
10009600	0.00058002	0.000574121	0.00055037	0.000511038	0.000256844	0.000619275	0.00061979	0.000623818	0.000624474	0.000625857
10009600	0.000580531	0.00057379	0.000550738	0.000511307	0.000257425	0.000621047	0.000621037	0.000623433	0.000623852	0.000626901
10009600	0.000579386	0.000575735	0.000551718	0.000511138	0.000257941	0.000620882	0.000620314	0.000622624	0.000624916	0.000625582
10009700	0.000578829	0.000573651	0.000552553	0.000513371	0.000259095	0.000621515	0.000620831	0.000624289	0.000625316	0.000627827
10009700	0.00058034	0.000574999	0.000553622	0.000512952	0.000259996	0.000621917	0.000620436	0.000623613	0.000625208	0.000625396
10009700	0.000580201	0.000575442	0.00055324	0.000513169	0.000260622	0.000622033	0.000623044	0.00062524	0.000625123	0.000627733
10009700	0.00058188	0.000576704	0.000553878	0.000515471	0.000260952	0.000622009	0.000621706	0.000624772	0.00062717	0.00062743
10009700	0.000581418	0.000576244	0.000555139	0.000515252	0.000262617	0.00062241	0.000623744	0.000625055	0.000627107	0.000626207
10009700	0.000581819	0.000576474	0.000555985	0.000515142	0.000261631	0.000621922	0.000623662	0.000625682	0.000627578	0.000629745
10009700	0.000583369	0.000577671	0.000555428	0.000517132	0.000262731	0.000623693	0.000623078	0.000627007	0.000627622	0.000628332
10009700	0.000582968	0.000578172	0.000557617	0.000517535	0.00026362	0.00062203	0.000625201	0.000626502	0.000627406	0.000629641
10009800	0.000584227	0.0005793	0.000555388	0.000517154	0.000264668	0.000623173	0.000623714	0.000627893	0.000627924	0.000628895
10009800	0.000585377	0.000578323	0.000555168	0.000517168	0.000265066	0.000622957	0.000625658	0.00062677	0.000628346	0.00062945
10009800	0.000584025	0.000578745	0.000558637	0.000518991	0.000267762	0.000624854	0.000625469	0.000626718	0.000628522	0.000630445
10009800	0.000583832	0.00058	0.000555317	0.000517602	0.000266414	0.000623244	0.000624307	0.000627591	0.000628694	0.000629391
10009800	0.000584857	0.000577234	0.000557867	0.000518344	0.000268152	0.000624039	0.00062514	0.000628636	0.000628691	0.000629657
10009800	0.000584133	0.000579865	0.000558479	0.000519748	0.000268891	0.000625653	0.000624865	0.000629013	0.000630163	0.000631476
10009800	0.000585267	0.000581111	0.000559736	0.000520985	0.000268383	0.000625013	0.000626861	0.000629587	0.000630966	0.000631123
10009800	0.000584736	0.000579715	0.000557837	0.000520826	0.000270102	0.000630879	0.00062513	0.000629642	0.000630162	0.000630388
10009900	0.000586765	0.000581427	0.00055946	0.000520111	0.000269872	0.000626793	0.000627345	0.000630767	0.000631835	0.000632629
10009900	0.00058685	0.000580604	0.000559029	0.000521423	0.000273467	0.000626826	0.000627646	0.000629992	0.000631846	0.000630176
10009900	0.00058648	0.000581641	0.000561307	0.000522553	0.000273969	0.000628444	0.000628309	0.000630953	0.000631301	0.000631278
10009900	0.000587755	0.000580387	0.000560621	0.000523778	0.000272124	0.000627066	0.000628785	0.000631609	0.000632423	0.000632547
10009900	0.000586937	0.000581884	0.000560887	0.00052538	0.00027416	0.000626656	0.000627213	0.000632158	0.000632079	0.000631757
10009900	0.000588807	0.000582271	0.000561355	0.000523599	0.000275296	0.000627578	0.000630085	0.000632385	0.000631793	0.000634638
10009900	0.000587728	0.000583148	0.000562361	0.000523426	0.000276292	0.000629525	0.000629244	0.000631981	0.000632823	0.000634201
10009900	0.000589216	0.000582446	0.000562731	0.000525837	0.000277514	0.000628368	0.000628174	0.000632327	0.000634924	0.000633449
10010000	0.000589366	0.000583585	0.000563952	0.000526162	0.000278233	0.000628502	0.000630198	0.000632863	0.000632909	0.000633641
10010000	0.000589206	0.000584258	0.000564269	0.000525901	0.000278284	0.000629589	0.00063013	0.000633449	0.000633172	0.000634856
10010000	0.000589425	0.000584469	0.00056416	0.000525638	0.000278321	0.000628126	0.000629377	0.000631672	0.000633809	0.00063375
10010000	0.000590193	0.00058502	0.000563892	0.000527227	0.000279559	0.000630267	0.000629797	0.000632897	0.000634158	0.000634508
10010000	0.00059096	0.000587088	0.000563424	0.000528168	0.000280821	0.000630879	0.000630134	0.000633508	0.000636044	0.000635454

## Sheet: Figure 3 c & d
Payload	kc	bc	Resonant frequency shift experiment	Resonant frequency shift analytical
0	1e-12	0	0	0
2	2723600	0.0051	320.15	390
10	7428000	0.021	973.78	950
20	16094000	0.037	1899	1970
50	51996000	0.13	6080.5	6276

## Sheet: Figure 4 b
Frequency	F = 0 N	F = 0.1 N	F = 0.2 N	F = 0.35 N	F = 0.5 N		Payload in simulation	Resonant frequency shift in simulation	Payload in experiment	Resonant frequency shift in experiment
9995000	0.00688	0.00608	0.00439	0.00239	0.00135		0.001	9.99723	0.001	9.99712
9995050	0.00703	0.00619	0.00445	0.00241	0.00135		0.1	9.99753	0.1	9.9974
9995100	0.00718	0.00631	0.0045	0.00242	0.00136		0.2	9.99844	0.2	9.9983
9995150	0.00734	0.00643	0.00457	0.00244	0.00136		0.35	10.0012	0.3	9.99976
9995200	0.00751	0.00656	0.00463	0.00246	0.00137		0.5	10.0054	0.4	10.0016
9995250	0.00769	0.0067	0.00469	0.00247	0.00137				0.5	10.0036
9995300	0.00788	0.00684	0.00476	0.00249	0.00138
9995350	0.00807	0.00698	0.00483	0.00251	0.00138
9995400	0.00828	0.00713	0.0049	0.00253	0.00139
9995450	0.0085	0.0073	0.00497	0.00254	0.00139
9995500	0.00873	0.00746	0.00505	0.00256	0.0014
9995550	0.00898	0.00764	0.00513	0.00258	0.0014
9995600	0.00924	0.00783	0.00521	0.0026	0.00141
9995650	0.00951	0.00802	0.00529	0.00262	0.00141
9995700	0.00981	0.00823	0.00538	0.00264	0.00142
9995750	0.01012	0.00845	0.00547	0.00266	0.00142
9995800	0.01046	0.00868	0.00557	0.00268	0.00143
9995850	0.01082	0.00893	0.00566	0.0027	0.00143
9995900	0.01121	0.00919	0.00577	0.00272	0.00144
9995950	0.01163	0.00946	0.00587	0.00275	0.00145
9996000	0.01208	0.00976	0.00598	0.00277	0.00145
9996050	0.01257	0.01008	0.0061	0.00279	0.00146
9996100	0.01311	0.01041	0.00621	0.00282	0.00146
9996150	0.01369	0.01077	0.00634	0.00284	0.00147
9996200	0.01433	0.01116	0.00647	0.00286	0.00147
9996250	0.01503	0.01158	0.0066	0.00289	0.00148
9996300	0.01581	0.01204	0.00675	0.00291	0.00149
9996350	0.01668	0.01253	0.0069	0.00294	0.00149
9996400	0.01765	0.01307	0.00705	0.00297	0.0015
9996450	0.01874	0.01365	0.00722	0.00299	0.0015
9996500	0.01998	0.0143	0.00739	0.00302	0.00151
9996550	0.0214	0.01501	0.00757	0.00305	0.00152
9996600	0.02303	0.01579	0.00776	0.00308	0.00152
9996650	0.02494	0.01666	0.00796	0.00311	0.00153
9996700	0.02719	0.01764	0.00818	0.00314	0.00154
9996750	0.02988	0.01874	0.0084	0.00317	0.00154
9996800	0.03315	0.01999	0.00864	0.0032	0.00155
9996850	0.03719	0.02142	0.00889	0.00323	0.00156
9996900	0.0423	0.02307	0.00916	0.00326	0.00156
9996950	0.0489	0.025	0.00945	0.0033	0.00157
9997000	0.05761	0.02727	0.00976	0.00333	0.00158
9997050	0.0693	0.02998	0.01009	0.00337	0.00158
9997100	0.08472	0.03328	0.01044	0.0034	0.00159
9997150	0.10267	0.03734	0.01082	0.00344	0.0016
9997200	0.11538	0.04245	0.01123	0.00348	0.00161
9997250	0.11156	0.04898	0.01167	0.00352	0.00161
9997300	0.09498	0.05746	0.01215	0.00356	0.00162
9997350	0.07741	0.06844	0.01267	0.0036	0.00163
9997400	0.06341	0.08197	0.01324	0.00364	0.00164
9997450	0.05295	0.09567	0.01386	0.00368	0.00164
9997500	0.04513	0.10259	0.01455	0.00373	0.00165
9997550	0.03916	0.09696	0.0153	0.00377	0.00166
9997600	0.0345	0.08345	0.01615	0.00382	0.00167
9997650	0.03078	0.0695	0.01709	0.00387	0.00168
9997700	0.02776	0.05804	0.01815	0.00392	0.00168
9997750	0.02525	0.04918	0.01934	0.00397	0.00169
9997800	0.02314	0.04236	0.0207	0.00402	0.0017
9997850	0.02134	0.03706	0.02226	0.00408	0.00171
9997900	0.0198	0.03285	0.02406	0.00413	0.00172
9997950	0.01845	0.02944	0.02616	0.00419	0.00173
9998000	0.01727	0.02665	0.02863	0.00425	0.00174
9998050	0.01623	0.02431	0.03156	0.00431	0.00174
9998100	0.0153	0.02234	0.03505	0.00437	0.00175
9998150	0.01447	0.02065	0.03923	0.00444	0.00176
9998200	0.01372	0.01919	0.04421	0.00451	0.00177
9998250	0.01304	0.01791	0.05	0.00458	0.00178
9998300	0.01243	0.01679	0.05634	0.00465	0.00179
9998350	0.01186	0.01579	0.06237	0.00473	0.0018
9998400	0.01134	0.0149	0.06645	0.0048	0.00181
9998450	0.01087	0.01411	0.06689	0.00488	0.00182
9998500	0.01043	0.01339	0.06345	0.00497	0.00183
9998550	0.01002	0.01273	0.05758	0.00505	0.00184
9998600	0.00965	0.01214	0.05108	0.00514	0.00185
9998650	0.00929	0.01159	0.045	0.00524	0.00186
9998700	0.00897	0.01109	0.03973	0.00534	0.00187
9998750	0.00866	0.01063	0.03529	0.00544	0.00188
9998800	0.00837	0.01021	0.03159	0.00554	0.0019
9998850	0.0081	0.00982	0.0285	0.00565	0.00191
9998900	0.00785	0.00945	0.0259	0.00577	0.00192
9998950	0.00761	0.00911	0.0237	0.00589	0.00193
9999000	0.00738	0.00879	0.02181	0.00602	0.00194
9999050	0.00717	0.00849	0.02018	0.00615	0.00195
9999100	0.00696	0.00821	0.01876	0.00629	0.00197
9999150	0.00677	0.00795	0.01752	0.00643	0.00198
9999200	0.00659	0.0077	0.01643	0.00658	0.00199
9999250	0.00641	0.00747	0.01545	0.00674	0.002
9999300	0.00625	0.00725	0.01458	0.00691	0.00202
9999350	0.00609	0.00704	0.0138	0.00709	0.00203
9999400	0.00594	0.00684	0.01309	0.00728	0.00204
9999450	0.00579	0.00665	0.01245	0.00748	0.00206
9999500	0.00566	0.00647	0.01186	0.00769	0.00207
9999550	0.00553	0.0063	0.01133	0.00791	0.00208
9999600	0.0054	0.00614	0.01084	0.00815	0.0021
9999650	0.00528	0.00599	0.01039	0.0084	0.00211
9999700	0.00516	0.00584	0.00997	0.00867	0.00213
9999750	0.00505	0.0057	0.00958	0.00896	0.00214
9999800	0.00494	0.00556	0.00922	0.00927	0.00216
9999850	0.00484	0.00544	0.00888	0.0096	0.00217
9999900	0.00474	0.00531	0.00857	0.00996	0.00219
9999950	0.00464	0.00519	0.00828	0.01034	0.0022
10000000	0.00455	0.00508	0.008	0.01076	0.00222
10000100	0.00446	0.00497	0.00774	0.01121	0.00224
10000100	0.00438	0.00486	0.0075	0.01171	0.00225
10000200	0.00429	0.00476	0.00727	0.01225	0.00227
10000200	0.00421	0.00467	0.00706	0.01284	0.00229
10000300	0.00413	0.00457	0.00685	0.0135	0.0023
10000300	0.00406	0.00448	0.00666	0.01422	0.00232
10000400	0.00399	0.00439	0.00647	0.01503	0.00234
10000400	0.00391	0.00431	0.0063	0.01594	0.00236
10000500	0.00385	0.00423	0.00613	0.01696	0.00238
10000500	0.00378	0.00415	0.00597	0.01811	0.0024
10000600	0.00372	0.00407	0.00582	0.01943	0.00242
10000600	0.00365	0.004	0.00568	0.02095	0.00244
10000700	0.00359	0.00393	0.00554	0.02271	0.00246
10000700	0.00353	0.00386	0.00541	0.02476	0.00248
10000800	0.00348	0.00379	0.00528	0.02718	0.0025
10000800	0.00342	0.00373	0.00516	0.03006	0.00252
10000900	0.00337	0.00366	0.00505	0.03348	0.00254
10000900	0.00331	0.0036	0.00493	0.03754	0.00256
10001000	0.00326	0.00354	0.00483	0.0423	0.00259
10001000	0.00321	0.00348	0.00472	0.04761	0.00261
10001100	0.00316	0.00343	0.00463	0.05298	0.00263
10001100	0.00312	0.00337	0.00453	0.05729	0.00266
10001200	0.00307	0.00332	0.00444	0.05907	0.00268
10001200	0.00303	0.00327	0.00435	0.05751	0.00271
10001300	0.00298	0.00322	0.00427	0.05327	0.00273
10001300	0.00294	0.00317	0.00418	0.04783	0.00276
10001400	0.0029	0.00312	0.0041	0.04238	0.00279
10001400	0.00286	0.00307	0.00403	0.03749	0.00281
10001500	0.00282	0.00303	0.00395	0.0333	0.00284
10001500	0.00278	0.00298	0.00388	0.02977	0.00287
10001600	0.00274	0.00294	0.00381	0.02681	0.0029
10001600	0.0027	0.0029	0.00374	0.02432	0.00293
10001700	0.00267	0.00286	0.00368	0.02222	0.00296
10001700	0.00263	0.00282	0.00361	0.02041	0.00299
10001800	0.0026	0.00278	0.00355	0.01886	0.00302
10001800	0.00256	0.00274	0.00349	0.01751	0.00305
10001900	0.00253	0.0027	0.00344	0.01633	0.00309
10001900	0.0025	0.00267	0.00338	0.0153	0.00312
10002000	0.00246	0.00263	0.00332	0.01437	0.00316
10002000	0.00243	0.0026	0.00327	0.01355	0.00319
10002100	0.0024	0.00256	0.00322	0.01281	0.00323
10002100	0.00237	0.00253	0.00317	0.01215	0.00326
10002200	0.00234	0.0025	0.00312	0.01155	0.0033
10002200	0.00232	0.00246	0.00307	0.011	0.00334
10002300	0.00229	0.00243	0.00303	0.0105	0.00338
10002300	0.00226	0.0024	0.00298	0.01004	0.00342
10002400	0.00223	0.00237	0.00294	0.00961	0.00347
10002400	0.00221	0.00234	0.00289	0.00922	0.00351
10002500	0.00218	0.00231	0.00285	0.00886	0.00355
10002500	0.00215	0.00229	0.00281	0.00853	0.0036
10002600	0.00213	0.00226	0.00277	0.00822	0.00365
10002600	0.00211	0.00223	0.00273	0.00792	0.00369
10002700	0.00208	0.0022	0.0027	0.00765	0.00374
10002700	0.00206	0.00218	0.00266	0.0074	0.00379
10002800	0.00203	0.00215	0.00262	0.00716	0.00384
10002800	0.00201	0.00213	0.00259	0.00693	0.0039
10002900	0.00199	0.0021	0.00255	0.00672	0.00395
10002900	0.00197	0.00208	0.00252	0.00652	0.00401
10003000	0.00194	0.00206	0.00249	0.00633	0.00407
10003000	0.00192	0.00203	0.00245	0.00615	0.00412
10003100	0.0019	0.00201	0.00242	0.00598	0.00419
10003100	0.00188	0.00199	0.00239	0.00582	0.00425
10003200	0.00186	0.00196	0.00236	0.00567	0.00431
10003200	0.00184	0.00194	0.00233	0.00552	0.00438
10003300	0.00182	0.00192	0.0023	0.00538	0.00445
10003300	0.0018	0.0019	0.00227	0.00525	0.00452
10003400	0.00178	0.00188	0.00225	0.00512	0.00459
10003400	0.00177	0.00186	0.00222	0.005	0.00466
10003500	0.00175	0.00184	0.00219	0.00488	0.00474
10003500	0.00173	0.00182	0.00217	0.00477	0.00482
10003600	0.00171	0.0018	0.00214	0.00467	0.0049
10003600	0.00169	0.00178	0.00211	0.00456	0.00498
10003700	0.00168	0.00176	0.00209	0.00447	0.00506
10003700	0.00166	0.00175	0.00207	0.00437	0.00515
10003800	0.00164	0.00173	0.00204	0.00428	0.00524
10003800	0.00163	0.00171	0.00202	0.00419	0.00533
10003900	0.00161	0.00169	0.00199	0.00411	0.00543
10003900	0.00159	0.00168	0.00197	0.00403	0.00552
10004000	0.00158	0.00166	0.00195	0.00395	0.00562
10004000	0.00156	0.00164	0.00193	0.00388	0.00572
10004100	0.00155	0.00163	0.00191	0.0038	0.00583
10004100	0.00153	0.00161	0.00189	0.00373	0.00594
10004200	0.00152	0.00159	0.00187	0.00367	0.00604
10004200	0.0015	0.00158	0.00185	0.0036	0.00616
10004300	0.00149	0.00156	0.00183	0.00354	0.00627
10004300	0.00148	0.00155	0.00181	0.00347	0.00638
10004400	0.00146	0.00153	0.00179	0.00342	0.0065
10004400	0.00145	0.00152	0.00177	0.00336	0.00662
10004500	0.00143	0.0015	0.00175	0.0033	0.00674
10004500	0.00142	0.00149	0.00173	0.00325	0.00686
10004600	0.00141	0.00147	0.00171	0.00319	0.00698
10004600	0.00139	0.00146	0.0017	0.00314	0.0071
10004700	0.00138	0.00145	0.00168	0.00309	0.00722
10004700	0.00137	0.00143	0.00166	0.00304	0.00734
10004800	0.00136	0.00142	0.00164	0.003	0.00746
10004800	0.00134	0.00141	0.00163	0.00295	0.00758
10004900	0.00133	0.00139	0.00161	0.00291	0.00769
10004900	0.00132	0.00138	0.0016	0.00286	0.0078
10005000	0.00131	0.00137	0.00158	0.00282	0.0079
10005000	0.0013	0.00136	0.00156	0.00278	0.008
10005100	0.00128	0.00134	0.00155	0.00274	0.00809
10005100	0.00127	0.00133	0.00153	0.0027	0.00817
10005200	0.00126	0.00132	0.00152	0.00266	0.00825
10005200	0.00125	0.00131	0.0015	0.00263	0.00831
10005300	0.00124	0.0013	0.00149	0.00259	0.00837
10005300	0.00123	0.00128	0.00148	0.00256	0.00841
10005400	0.00122	0.00127	0.00146	0.00252	0.00844
10005400	0.00121	0.00126	0.00145	0.00249	0.00846
10005500	0.0012	0.00125	0.00143	0.00246	0.00846
10005500	0.00119	0.00124	0.00142	0.00242	0.00845
10005600	0.00118	0.00123	0.00141	0.00239	0.00843
10005600	0.00117	0.00122	0.00139	0.00236	0.0084
10005700	0.00116	0.00121	0.00138	0.00233	0.00835
10005700	0.00115	0.0012	0.00137	0.0023	0.00829
10005800	0.00114	0.00119	0.00136	0.00227	0.00822
10005800	0.00113	0.00118	0.00134	0.00225	0.00814
10005900	0.00112	0.00117	0.00133	0.00222	0.00804
10005900	0.00111	0.00116	0.00132	0.00219	0.00794
10006000	0.0011	0.00115	0.00131	0.00217	0.00783
10006000	0.00109	0.00114	0.0013	0.00214	0.00772
10006100	0.00108	0.00113	0.00129	0.00212	0.0076
10006100	0.00107	0.00112	0.00127	0.00209	0.00747
10006200	0.00106	0.00111	0.00126	0.00207	0.00734
10006200	0.00105	0.0011	0.00125	0.00204	0.00721
10006300	0.00105	0.00109	0.00124	0.00202	0.00707
10006300	0.00104	0.00108	0.00123	0.002	0.00694
10006400	0.00103	0.00107	0.00122	0.00198	0.0068
10006400	0.00102	0.00106	0.00121	0.00195	0.00666
10006500	0.00101	0.00105	0.0012	0.00193	0.00652
10006500	0.001	0.00105	0.00119	0.00191	0.00639
10006600	0.000994912	0.00104	0.00118	0.00189	0.00625
10006600	0.000986844	0.00103	0.00117	0.00187	0.00612
10006700	0.000978861	0.00102	0.00116	0.00185	0.00599
10006700	0.000970963	0.00101	0.00115	0.00183	0.00586
10006800	0.000963147	0.001	0.00114	0.00181	0.00573
10006800	0.000955413	0.000995093	0.00113	0.00179	0.00561
10006900	0.000947759	0.000987076	0.00112	0.00178	0.00549
10006900	0.000940183	0.000979145	0.00111	0.00176	0.00537
10007000	0.000932686	0.000971297	0.0011	0.00174	0.00525
10007000	0.000925265	0.000963533	0.00109	0.00172	0.00514
10007100	0.000917919	0.000955851	0.00108	0.00171	0.00503
10007100	0.000910648	0.000948248	0.00107	0.00169	0.00492
10007200	0.000903449	0.000940725	0.00107	0.00167	0.00482
10007200	0.000896323	0.00093328	0.00106	0.00166	0.00471
10007300	0.000889267	0.000925912	0.00105	0.00164	0.00461
10007300	0.000882282	0.000918619	0.00104	0.00163	0.00452
10007400	0.000875365	0.000911401	0.00103	0.00161	0.00442
10007400	0.000868516	0.000904256	0.00102	0.00159	0.00433
10007500	0.000861734	0.000897183	0.00102	0.00158	0.00424
10007500	0.000855017	0.000890181	0.00101	0.00157	0.00416
10007600	0.000848366	0.00088325	0.000999167	0.00155	0.00407
10007600	0.000841778	0.000876387	0.000991278	0.00154	0.00399
10007700	0.000835254	0.000869593	0.000983477	0.00152	0.00391
10007700	0.000828792	0.000862865	0.000975763	0.00151	0.00383
10007800	0.000822391	0.000856204	0.000968133	0.0015	0.00376
10007800	0.00081605	0.000849607	0.000960588	0.00148	0.00368
10007900	0.000809769	0.000843075	0.000953125	0.00147	0.00361
10007900	0.000803546	0.000836606	0.000945743	0.00146	0.00354
10008000	0.000797381	0.000830199	0.000938441	0.00144	0.00348
10008000	0.000791274	0.000823854	0.000931218	0.00143	0.00341
10008100	0.000785222	0.00081757	0.000924073	0.00142	0.00335
10008100	0.000779227	0.000811345	0.000917004	0.00141	0.00328
10008200	0.000773286	0.000805179	0.00091001	0.0014	0.00322
10008200	0.000767398	0.000799071	0.000903091	0.00138	0.00316
10008300	0.000761565	0.00079302	0.000896244	0.00137	0.0031
10008300	0.000755783	0.000787026	0.00088947	0.00136	0.00305
10008400	0.000750054	0.000781088	0.000882766	0.00135	0.00299
10008400	0.000744375	0.000775204	0.000876132	0.00134	0.00294
10008500	0.000738748	0.000769375	0.000869567	0.00133	0.00289
10008500	0.000733169	0.000763599	0.00086307	0.00132	0.00283
10008600	0.00072764	0.000757876	0.00085664	0.00131	0.00278
10008600	0.00072216	0.000752205	0.000850276	0.0013	0.00273
10008700	0.000716727	0.000746585	0.000843977	0.00129	0.00269
10008700	0.000711342	0.000741016	0.000837742	0.00128	0.00264
10008800	0.000706003	0.000735497	0.00083157	0.00127	0.00259
10008800	0.00070071	0.000730028	0.000825461	0.00126	0.00255
10008900	0.000695462	0.000724607	0.000819413	0.00125	0.0025
10008900	0.00069026	0.000719234	0.000813425	0.00124	0.00246
10009000	0.000685101	0.000713908	0.000807498	0.00123	0.00242
10009000	0.000679986	0.00070863	0.00080163	0.00122	0.00238
10009100	0.000674915	0.000703397	0.000795819	0.00121	0.00234
10009100	0.000669886	0.000698211	0.000790067	0.0012	0.0023
10009200	0.000664899	0.000693069	0.000784371	0.00119	0.00226
10009200	0.000659953	0.000687972	0.000778731	0.00118	0.00222
10009300	0.000655049	0.000682918	0.000773146	0.00117	0.00218
10009300	0.000650185	0.000677908	0.000767616	0.00117	0.00214
10009400	0.000645361	0.000672941	0.00076214	0.00116	0.00211
10009400	0.000640576	0.000668017	0.000756716	0.00115	0.00207
10009500	0.000635831	0.000663134	0.000751346	0.00114	0.00204
10009500	0.000631124	0.000658292	0.000746026	0.00113	0.002
10009600	0.000626455	0.000653491	0.000740759	0.00113	0.00197
10009600	0.000621823	0.000648731	0.000735541	0.00112	0.00194
10009700	0.000617229	0.00064401	0.000730374	0.00111	0.0019
10009700	0.000612672	0.000639328	0.000725256	0.0011	0.00187
10009800	0.000608151	0.000634685	0.000720186	0.0011	0.00184
10009800	0.000603665	0.000630081	0.000715165	0.00109	0.00181
10009900	0.000599215	0.000625515	0.000710191	0.00108	0.00178
10009900	0.0005948	0.000620986	0.000705264	0.00107	0.00175
10010000	0.00059042	0.000616494	0.000700384	0.00107	0.00172
10010000	0.000586074	0.000612038	0.000695549	0.00106	0.00169

## Sheet: Figure 6 a & b
Payload for sensor A	Average resonant frequency shift for sensor A	STD for sensor A		Payload for sensor B	Average resonant frequency shift for sensor B	STD for sensor B
0	0	5.16398		0	0	17.0392
2	60	20.6559		1	705.376	24.7522
4	455	31.8852		2	1299.23	78.6305
5	753.333	25.0333		3	1733.86	51.5416
6	946.667	10.9544		4	2039.61	83.3944
7	1126.67	12.6491		5	2303.28	22.8523
8	1303.33	20.6559		6	2451.05	37.0399
9	1395	29.9444
10	1452.17	28.3108

## Sheet: Figure 5 d
Location in x direction	0	10	20	30	40	50
0	6.44014	46.3195	405.68	4019.68	8078.72	12183.6
1.19048e-05	3.47366	29.2934	262.222	2603.79	5231.63	7886.99
2.38095e-05	2.04665	13.9617	128.475	1279.83	2570.44	3873
3.57143e-05	4.79679	17.4444	133.867	1308.81	2635.37	3984.23
4.7619e-05	8.6762	37.427	296.797	2910.83	5858.56	8852
5.95238e-05	13.0123	61.3602	497.062	4886.08	9831.04	14848.1
7.14286e-05	17.7497	88.0009	721.046	7096.42	14276	21557
8.33333e-05	26.288	135.077	1115.29	10985.8	22099	33366.4
9.47368e-05	37.6881	211.303	1774.93	17513.5	35219.4	53155.9
0.00010614	46.0541	272.561	2312.44	22839.4	45920.8	69290.8
0.000117544	54.5244	334.686	2857.72	28242.4	56777.2	85659.1
0.000128947	63.0093	397.116	3405.93	33674.7	67692.3	102116
0.000140351	71.4901	459.765	3956.36	39129.3	78652.1	118640
0.000151754	79.9815	522.737	4509.94	44615.4	89675	135259
0.000163158	89.1325	594.593	5146.45	50928.7	102360	154384
0.00017406	98.6961	678.526	5900.03	58414	117401	177059
0.000184962	107.742	755.046	6584.13	65205.9	131048	197633
0.000195865	116.842	832.075	7272.84	72043.7	144787	218347
0.000206767	125.975	909.441	7964.63	78912.1	158587	239153
0.000217669	135.141	987.142	8659.47	85810.8	172449	260051
0.000228571	144.352	1065.28	9358.29	92749	186389	281068
0.000239474	154.144	1149.79	10115.6	100274	201520	303896
0.000249875	164.359	1240.67	10932.8	108380	217777	328360
0.000260276	174.121	1326.4	11702.4	116007	233063	351342
0.000270677	183.922	1412.49	12475.3	123667	248414	374422
0.000281078	193.751	1498.84	13250.5	131350	263811	397570
0.000291479	203.607	1585.44	14028	139055	279253	420787
0.00030188	213.498	1672.35	14808.3	146789	294751	444089
0.000312281	224.252	1767.11	15659.2	155214	311613	469400
0.00032218	235.598	1867.62	16562.8	164197	329678	496658
0.00033208	246.181	1961.22	17404.1	172571	346545	522156
0.00034198	256.799	2055.15	18248.4	180974	363470	547739
0.00035188	267.446	2149.35	19095.1	189400	380439	573385
0.000361779	278.122	2243.81	19944.1	197849	397452	599094
0.000371679	288.832	2338.58	20795.9	206325	414516	624876
0.000381579	300.283	2440.02	21708.6	215484	433151	653358
0.000390977	310.486	2530.74	22523	223441	448834	676537
0.000400376	320.005	2615.33	23281.5	230765	463053	697188
0.000409774	329.532	2699.99	24040.7	238099	477304	717903
0.000419173	339.062	2784.68	24800.3	245441	491581	738678
0.000428571	348.593	2869.39	25560	252790	505882	759510
0.00043797	358.125	2954.12	26320	260145	520210	780404
0.000447368	366.964	3032.84	27018.9	266131	529911	791226
0.000456266	378.92	3138.85	27972.3	275641	549076	820165
0.000465163	391.38	3249.2	28970.8	286259	572095	857609
0.00047406	403.639	3357.8	29952.5	296594	594261	893294
0.000482957	415.694	3464.6	30916.9	306637	615539	927137
0.000491855	427.542	3569.59	31863.9	316384	635910	959088
0.000500752	439.185	3672.77	32793.5	325832	655364	989122
0.000509649	430.268	3597.77	32150.9	322470	656467	1.00447e+06
0.000518045	429.158	3589.83	32100	323941	664245	1.02399e+06
0.000526441	441.812	3701.03	33088.7	332800	680076	1.04525e+06
0.000534837	448.61	3761.63	33624.7	337462	689244	1.06124e+06
0.000543233	450.816	3783.12	33816	339537	696548	1.08205e+06
0.000551629	450.324	3782.69	33824.6	341427	708945	1.12164e+06
0.000560025	449.778	3784.37	33876	346359	735196	1.19588e+06
0.000568421	604.269	5143.86	45837.4	438748	860922	1.31158e+06
0.000576316	654.596	5585.43	49687.9	463761	875143	1.27035e+06
0.000584211	590.962	5030.85	44865	431701	844324	1.25907e+06
0.000592105	567.599	4828.37	43146.8	424076	846090	1.27457e+06
0.0006	587.246	5002.71	44750.7	442734	884753	1.32493e+06
0.000607895	651.045	5563.49	49769.9	489497	966030	1.42006e+06
0.000615789	758.105	6501.73	58138.1	565289	1.09468e+06	1.56886e+06
0.000623684	689.894	5897.19	52739.2	515548	1.00406e+06	1.44581e+06
0.000631078	464.501	3918.29	35054.1	351181	710343	1.07313e+06
0.000638471	453.859	3825.64	34195.2	340110	683784	1.02916e+06
0.000645865	441.217	3715.57	33183.7	327865	655447	982987
0.000653258	426.612	3588.41	32023.2	314530	625559	934980
0.000660652	410.132	3444.96	30721.5	300229	594430	885642
0.000668045	391.935	3286.66	29291.9	285144	562494	835655
0.000675439	404.262	3394.68	30259	294257	578693	855294
0.000682331	428.761	3608.88	32186.1	313618	617070	910783
0.000689223	421.572	3546.82	31633.8	308514	607623	897690
0.000696115	414.687	3487.4	31105.5	303667	598703	885365
0.000703008	408.104	3430.62	30601.1	299076	590312	873814
0.0007099	401.824	3376.48	30120.6	294743	582453	863045
0.000716792	395.847	3324.98	29664.1	290669	575133	853070
0.000723684	387.882	3256.12	29049.4	284822	564019	837357
0.000730075	378.809	3177.25	28338.4	277470	548865	814360
0.000736466	372.019	3118.3	27809.1	272144	538039	797897
0.000742857	365.219	3059.25	27278.8	266810	527201	781423
0.000749248	358.409	3000.12	26747.8	261470	516353	764939
0.000755639	351.59	2940.9	26216	256123	505495	748447
0.00076203	344.763	2881.61	25683.6	250771	494631	731952
0.000768421	338.123	2823.96	25165.7	245547	483976	715684
0.000774311	332.09	2771.34	24694.1	240905	474723	701819
0.000780201	325.875	2717.14	24208.4	236139	465272	687750
0.00078609	319.67	2663.03	23723.4	231380	455834	673700
0.00079198	313.475	2608.99	23239.2	226628	446409	659667
0.00079787	307.289	2555.04	22755.7	221882	436996	645653
0.000803759	301.114	2501.18	22273	217145	427598	631659
0.000809649	294.671	2444.97	21769.3	212202	417800	617087
0.000815038	288.811	2393.63	21308.8	207669	408786	603645
0.000820426	283.24	2344.81	20870.9	203355	400200	590827
0.000825815	277.677	2296.07	20433.7	199048	391627	578029
0.000831203	272.122	2247.39	19997	194747	383067	565249
0.000836591	266.576	2198.77	19560.9	190451	374518	552488
0.00084198	261.037	2150.23	19125.5	186163	365984	539749
0.000847368	255.376	2100.61	18680.4	181780	357265	526738
0.000852256	250.404	2056.83	18287.6	177923	349612	515347
0.000857143	245.574	2014.3	17906	174174	342171	504268
0.00086203	240.752	1971.84	17525	170430	334742	493206
0.000866917	235.937	1929.44	17144.6	166693	327324	482161
0.000871805	231.13	1887.1	16764.7	162960	319917	471132
0.000876692	226.33	1844.82	16385.4	159234	312522	460122
0.000881579	221.462	1801.95	16000.7	155456	305028	448968
0.000885965	217.272	1764.86	15667.7	152188	298547	439328
0.000890351	213.165	1728.51	15341.4	148983	292190	429866
0.000894737	209.064	1692.21	15015.6	145783	285841	420419
0.000899123	204.969	1655.96	14690.2	142587	279502	410985
0.000903509	200.88	1619.77	14365.3	139396	273173	401565
0.000907895	196.797	1583.63	14040.9	136210	266853	392160
0.000912281	192.684	1547.22	13713.9	133001	260488	382691
0.000916165	189.198	1516.2	13435.3	130267	255069	374634
0.00092005	185.755	1485.56	13160.2	127566	249715	366671
0.000923935	182.316	1454.97	12885.4	124869	244369	358719
0.00092782	178.882	1424.42	12611	122175	239029	350778
0.000931704	175.452	1393.91	12337	119486	233698	342848
0.000935589	172.028	1363.45	12063.4	116800	228374	334930
0.000939474	168.594	1332.88	11788.8	114106	223034	326990
0.000942857	165.727	1307.24	11558.4	111845	218554	320332
0.000946241	162.88	1281.79	11329.6	109600	214106	313719
0.000949624	160.036	1256.37	11101.2	107359	209664	307114
0.000953008	157.197	1230.98	10873	105120	205227	300518
0.000956391	154.36	1205.62	10645.1	102884	200796	293931
0.000959774	151.528	1180.3	10417.6	100651	196372	287353
0.000963158	148.696	1154.96	10189.9	98416.8	191946	280774
0.00096604	146.376	1134.11	10002.4	96577.5	188302	275359
0.000968922	144.062	1113.33	9815.53	94744.5	184671	269963
0.000971805	141.751	1092.57	9628.91	92913.8	181044	264572
0.000974687	139.443	1071.84	9442.51	91085.1	177422	259188
0.000977569	137.138	1051.13	9256.33	89258.6	173804	253811
0.000980451	134.835	1030.45	9070.37	87434.4	170190	248440
0.000983333	132.538	1009.8	8884.68	85612.9	166582	243079
0.000985714	130.703	993.241	8735.75	84152.1	163689	238781
0.000988095	128.869	976.698	8586.94	82692.5	160798	234486
0.000990476	127.037	960.171	8438.28	81234.3	157910	230195
0.000992857	125.207	943.661	8289.77	79777.7	155026	225908
0.000995238	123.378	927.168	8141.41	78322.5	152144	221626
0.000997619	121.552	910.692	7993.22	76869	149265	217349
0.001	119.725	894.208	7844.94	75414.8	146385	213071
0.001	117.956	878.178	7700.69	74000	143584	208910
0.001	116.19	862.192	7556.83	72589.2	140790	204760
0.00101	114.427	846.222	7413.12	71179.8	138000	200614
0.00101	112.666	830.269	7269.56	69771.9	135212	196473
0.00101	110.906	814.334	7126.16	68365.6	132428	192337
0.00101	109.148	798.416	6982.92	66960.9	129647	188206
0.00102	107.382	782.426	6839.04	65550	126853	184056
0.00102	105.324	763.693	6670.38	63896.2	123579	179194
0.00102	103.278	745.077	6502.78	62252.7	120326	174363
0.00103	101.235	726.487	6335.4	60611.5	117077	169538
0.00103	99.1949	707.921	6168.25	58972.6	113833	164720
0.00103	97.1574	689.381	6001.33	57335.9	110593	159909
0.00103	95.1227	670.868	5834.66	55701.8	107359	155106
0.00104	93.0763	652.254	5667.08	54058.8	104107	150277
0.00104	90.7816	631.245	5477.81	52203.3	100435	144825
0.00104	88.5055	610.404	5290.06	50362.6	96792.1	139417
0.00105	86.233	589.6	5102.62	48525.2	93156	134019
0.00105	83.9643	568.831	4915.52	46691	89526.5	128631
0.00105	81.6993	548.099	4728.76	44860.3	85904	123253
0.00106	79.4382	527.407	4542.37	43033.3	82289	117887
0.00106	77.1615	506.581	4354.77	41194.6	78651.5	112488
0.00106	74.6863	483.741	4148.84	39176.2	74658.6	106562
0.00107	72.2363	461.135	3945.01	37178.5	70706.8	100698
0.00107	69.7912	438.578	3741.65	35185.4	66764.4	94847.4
0.00108	67.3509	416.073	3538.75	33197.1	62831.7	89011.9
0.00108	64.9157	393.623	3336.37	31213.9	58909.6	83192.8
0.00108	62.4858	371.235	3134.57	29236.8	55000	77393.2
0.00109	60.0362	348.685	2931.38	27246.5	51065.3	71558.1
0.00109	57.4415	324.506	2713.15	25108.2	46837.4	65286.9
0.0011	54.8798	300.641	2497.76	22997.9	42665.3	59098.8
0.0011	52.3245	276.85	2283.08	20894.9	38508.2	52934.5
0.00111	49.7756	253.138	2069.16	18799.9	34367.9	46797
0.00111	47.2335	229.518	1856.15	16714.5	30248.7	40694.3
0.00111	44.6989	206.019	1644.38	14642.7	26159.7	34643.3
0.00112	42.1411	182.407	1431.95	12567.7	22073.2	28614.3
0.00112	39.4928	157.437	1206.48	10361.7	17721.3	22182.2
0.00113	36.886	132.893	985.022	8197.16	13459.1	15907.2
0.00113	34.2879	108.515	765.579	6059.33	9277	9849.99
0.00114	31.6985	84.3835	549.774	3980.94	5334.86	4825.12
0.00114	29.1187	60.7424	343.79	2131.26	2855.18	5603.19
0.00115	26.5509	38.4832	183.843	1669.06	5008.48	11011.2
0.00115	23.962	22.525	227.461	3307.95	9004.94	17255.7
0.00116	21.329	23.5919	393.208	5226.56	13014.9	23358.2
0.00116	18.7473	43.044	598.139	7292.35	17152.5	29539
0.00117	16.1791	66.2406	813.763	9419.73	21371.9	35807.1
0.00117	13.6267	90.2711	1032.91	11570.5	25625.1	42113.4
0.00118	11.0967	114.58	1253.49	13731.6	29894	48437.9
0.00118	8.60683	139.016	1474.82	15898.3	34171.8	54773
0.00119	6.17779	164.069	1701.53	18116.7	38549.7	61254.2
0.0012	3.72826	188.207	1920.94	20265.5	42791.9	67535.4
0.0012	1.67696	211.99	2136.83	22378.3	46960.6	73704.8
0.00121	2.07061	235.855	2353.31	24496	51137.5	79884.5
0.00121	4.26097	259.753	2570.01	26615.4	55316.8	86066.7
0.00122	6.65702	283.66	2786.75	28734.9	59495.9	92247.8
0.00123	9.09577	307.571	3003.5	30854.3	63674.4	98427.4
0.00123	11.6108	332.07	3225.59	33025.7	67954.9	104757
0.00124	13.8987	355.328	3437.01	35091.8	72024.1	110769
0.00124	16.157	378.046	3643.46	37108.8	75995.8	116635
0.00125	18.4273	400.77	3849.93	39125.8	79967	122499
0.00126	20.7015	423.48	4056.27	41141.3	83934.8	128359
0.00126	22.9761	446.168	4262.4	43154.7	87898.3	134211
0.00127	25.2504	468.836	4468.34	45166.1	91857.6	140057
0.00128	27.5826	492.113	4679.85	47232	95923.9	146060
0.00128	29.6642	513.599	4875.65	49141.9	99676.6	151591
0.00129	31.6917	534.459	5065.69	50995.4	103318	156955
0.0013	33.7187	555.296	5255.53	52846.7	106954	162313
0.0013	35.743	576.1	5445.05	54694.9	110584	167661
0.00131	37.7636	596.866	5634.24	56539.7	114208	172998
0.00132	39.7805	617.596	5823.1	58381.2	117824	178325
0.00132	41.8508	638.946	6017.68	60278.4	121550	183814
0.00133	43.6139	657.868	6190.7	61961.9	124847	188654
0.00134	45.319	676.112	6357.5	63584.4	128023	193317
0.00135	47.0202	694.317	6523.93	65203.2	131191	197968
0.00135	48.7165	712.476	6689.94	66817.8	134352	202606
0.00136	50.4074	730.584	6855.51	68428	137503	207231
0.00137	52.093	748.646	7020.65	70033.9	140646	211843
0.00138	53.8248	767.308	7191.38	71694.2	143895	216612
0.00138	55.1864	782.841	7334.12	73076.9	146587	220540
0.00139	56.4927	797.683	7470.48	74397.2	149156	224288
0.0014	57.7934	812.473	7606.35	75712.7	151715	228021
0.00141	59.0879	827.206	7741.71	77023	154264	231738
0.00142	60.376	841.879	7876.54	78328.1	156803	235440
0.00142	61.6578	856.495	8010.84	79628	159331	239126
0.00143	62.9745	871.656	8150.28	80977.7	161956	242953
0.00144	63.8559	882.902	8254.47	81977.7	163880	245725
0.00145	64.6901	893.487	8352.48	82917.5	165686	248323
0.00146	65.5177	904.008	8449.91	83851.6	167480	250905
0.00147	66.3383	914.462	8546.73	84779.6	169262	253468
0.00147	67.1517	924.848	8642.95	85701.6	171032	256013
0.00148	67.958	935.167	8738.55	86617.5	172790	258540
0.00149	68.7811	945.904	8838.17	87571.8	174621	261171
0.0015	69.1067	951.886	8894.7	88098.6	175595	262513
0.00151	69.4012	957.31	8945.95	88574.3	176470	263711
0.00152	69.6883	962.659	8996.52	89043.3	177332	264888
0.00153	69.9679	967.932	9046.39	89505.3	178180	266045
0.00153	70.2399	973.129	9095.57	89960.4	179013	267181
0.00154	70.5043	978.249	9144.05	90408.7	179833	268297
0.00155	70.7684	983.675	9195.58	90886.1	180709	269490
0.00156	70.4569	983.187	9193.14	90828.4	180513	269077
0.00157	70.1305	982.235	9186.21	90727.3	180234	268543
0.00158	69.7967	981.202	9178.54	90618.8	179941	267988
0.00159	69.4553	980.09	9170.14	90503.1	179633	267411
0.0016	69.1065	978.896	9160.99	90380.1	179310	266812
0.00161	68.7502	977.622	9151.12	90249.9	178973	266192
0.00162	68.3132	975.818	9136.61	90069.4	178527	265397
0.00163	67.2913	967.627	9063.49	89306.8	176912	262839
0.00164	66.333	959.767	8993.16	88576	175370	260401
0.00165	65.3648	951.787	8921.71	87834	173805	257930
0.00166	64.3869	943.688	8849.16	87080.9	172218	255425
0.00167	63.3995	935.471	8775.51	86316.9	170609	252886
0.00168	62.4029	927.139	8700.8	85542.1	168978	250316
0.00169	61.3898	919.317	8631.44	84828.7	167479	247947
0.0017	59.6282	902.404	8477.94	83287.8	164350	243178
0.00171	57.8779	884.905	8318.4	81679.7	161079	238195
0.00172	56.1292	867.425	8159.05	80074.6	157815	233226
0.00173	54.3811	849.954	7999.8	78471.2	154556	228266
0.00174	52.6327	832.486	7840.59	76869.1	151301	223315
0.00175	50.8836	815.017	7681.38	75267.9	148050	218370
0.00176	48.0267	786.128	7417.67	72611.1	142676	210275
0.00177	45.649	760.011	7177.01	70138.6	137548	202320
0.00178	44.2889	744.123	7029.77	68611.6	134329	197214
0.00179	42.8373	727.034	6871.33	66973.3	130893	191801
0.0018	41.293	708.745	6701.72	65224.3	127243	186087
0.00182	39.656	689.268	6521.06	63366.6	123384	180083
0.00183	37.9274	668.629	6329.59	61403.3	119324	173804
0.00184	39.0751	688.619	6522.28	63612	124284	181895
0.00185	40.5006	700.309	6627.41	64732.2	126575	185203
0.00186	39.454	674.661	6378.95	62077	120843	175930
0.00187	39.0698	654.586	6181.51	60003.5	116417	168783
0.00188	39.5062	641.279	6045.49	58592.4	113396	163802
0.00189	40.8811	635.865	5980.68	57912.2	111842	160974
0.00191	43.2506	639.262	5995.14	58008.8	111770	160222
0.00192	58.0006	779.212	7294.4	73951.7	149363	223060
0.00193	59.4389	788.527	7380.32	75891.6	156318	238687
0.00194	58.8214	772.474	7205.02	72403	146438	221169
0.00195	62.3995	802.422	7450.33	72783.3	143274	211692
0.00196	65.8311	831.153	7678.82	72408.2	137360	196324
0.00198	66.946	833.692	7660.62	69185.5	125583	173022
0.00199	65.1288	802.537	7332.41	63453.8	112543	157423
0.002	60.9912	745.232	6781.45	58738.6	114473	186607

## Sheet: Figure 7 b
Payload	R1	L1	C1	C0	R1C	L1C	C1C	C0C
0	37.1261	0.0094	2.69352e-14	2.74706e-11	0	0	0	0
2	49.0838	0.01244	2.03733e-14	2.09392e-11	11.9578	0.00304	8.36281e-14	8.80686e-11
5	68.419	0.01734	1.46158e-14	1.49458e-11	31.2929	0.00794	3.19562e-14	3.27807e-11
10	79.6278	0.02018	1.25584e-14	1.26799e-11	42.5017	0.01078	2.35285e-14	2.35502e-11
20	110.767	0.02806	9.02797e-15	9.07029e-12	73.6407	0.01866	1.35794e-14	1.35414e-11
50	252.165	0.06383	3.96565e-15	3.46816e-12	215.039	0.05443	4.65032e-15	3.96928e-12

## Sheet: Figure 8 a
Frequency	Reflection kap=0.005	Reflection kap=0.01	Reflection kap=0.038	Reflection kap=0.05	Reflection kap=0.2
9000000	-2.90179	-2.90353	-2.91255	-2.93766	-4.05636
9000010	-2.90184	-2.90357	-2.91259	-2.9377	-4.05644
9000020	-2.90188	-2.90362	-2.91264	-2.93775	-4.05652
9000030	-2.90192	-2.90366	-2.91268	-2.93779	-4.05659
9000040	-2.90197	-2.9037	-2.91273	-2.93784	-4.05667
9000050	-2.90201	-2.90375	-2.91277	-2.93788	-4.05675
9000060	-2.90206	-2.90379	-2.91281	-2.93793	-4.05683
9000070	-2.9021	-2.90383	-2.91286	-2.93797	-4.0569
9000080	-2.90214	-2.90388	-2.9129	-2.93802	-4.05698
9000090	-2.90219	-2.90392	-2.91295	-2.93806	-4.05706
9000100	-2.90223	-2.90396	-2.91299	-2.93811	-4.05713
9000110	-2.90227	-2.90401	-2.91303	-2.93815	-4.05721
9000120	-2.90232	-2.90405	-2.91308	-2.9382	-4.05729
9000130	-2.90236	-2.90409	-2.91312	-2.93824	-4.05736
9000140	-2.9024	-2.90414	-2.91317	-2.93829	-4.05744
9000150	-2.90245	-2.90418	-2.91321	-2.93833	-4.05752
9000160	-2.90249	-2.90423	-2.91325	-2.93838	-4.0576
9000170	-2.90253	-2.90427	-2.9133	-2.93842	-4.05767
9000180	-2.90258	-2.90431	-2.91334	-2.93847	-4.05775
9000190	-2.90262	-2.90436	-2.91339	-2.93851	-4.05783
9000200	-2.90266	-2.9044	-2.91343	-2.93855	-4.0579
9000210	-2.90271	-2.90444	-2.91348	-2.9386	-4.05798
9000220	-2.90275	-2.90449	-2.91352	-2.93864	-4.05806
9000230	-2.9028	-2.90453	-2.91356	-2.93869	-4.05813
9000240	-2.90284	-2.90457	-2.91361	-2.93873	-4.05821
9000250	-2.90288	-2.90462	-2.91365	-2.93878	-4.05829
9000260	-2.90293	-2.90466	-2.9137	-2.93882	-4.05837
9000270	-2.90297	-2.9047	-2.91374	-2.93887	-4.05844
9000280	-2.90301	-2.90475	-2.91378	-2.93891	-4.05852
9000290	-2.90306	-2.90479	-2.91383	-2.93896	-4.0586
9000300	-2.9031	-2.90484	-2.91387	-2.939	-4.05867
9000310	-2.90314	-2.90488	-2.91392	-2.93905	-4.05875
9000320	-2.90319	-2.90492	-2.91396	-2.93909	-4.05883
9000330	-2.90323	-2.90497	-2.914	-2.93914	-4.05891
9000340	-2.90327	-2.90501	-2.91405	-2.93918	-4.05898
9000350	-2.90332	-2.90505	-2.91409	-2.93923	-4.05906
9000360	-2.90336	-2.9051	-2.91414	-2.93927	-4.05914
9000370	-2.90341	-2.90514	-2.91418	-2.93932	-4.05921
9000380	-2.90345	-2.90518	-2.91423	-2.93936	-4.05929
9000390	-2.90349	-2.90523	-2.91427	-2.93941	-4.05937
9000400	-2.90354	-2.90527	-2.91431	-2.93945	-4.05944
9000410	-2.90358	-2.90532	-2.91436	-2.9395	-4.05952
9000420	-2.90362	-2.90536	-2.9144	-2.93954	-4.0596
9000430	-2.90367	-2.9054	-2.91445	-2.93959	-4.05968
9000440	-2.90371	-2.90545	-2.91449	-2.93963	-4.05975
9000450	-2.90375	-2.90549	-2.91453	-2.93968	-4.05983
9000460	-2.9038	-2.90553	-2.91458	-2.93972	-4.05991
9000470	-2.90384	-2.90558	-2.91462	-2.93976	-4.05998
9000480	-2.90388	-2.90562	-2.91467	-2.93981	-4.06006
9000490	-2.90393	-2.90566	-2.91471	-2.93985	-4.06014
9000500	-2.90397	-2.90571	-2.91476	-2.9399	-4.06022
9000510	-2.90402	-2.90575	-2.9148	-2.93994	-4.06029
9000520	-2.90406	-2.9058	-2.91484	-2.93999	-4.06037
9000530	-2.9041	-2.90584	-2.91489	-2.94003	-4.06045
9000540	-2.90415	-2.90588	-2.91493	-2.94008	-4.06052
9000550	-2.90419	-2.90593	-2.91498	-2.94012	-4.0606
9000560	-2.90423	-2.90597	-2.91502	-2.94017	-4.06068
9000570	-2.90428	-2.90601	-2.91506	-2.94021	-4.06076
9000580	-2.90432	-2.90606	-2.91511	-2.94026	-4.06083
9000590	-2.90436	-2.9061	-2.91515	-2.9403	-4.06091
9000600	-2.90441	-2.90614	-2.9152	-2.94035	-4.06099
9000610	-2.90445	-2.90619	-2.91524	-2.94039	-4.06106
9000620	-2.90449	-2.90623	-2.91529	-2.94044	-4.06114
9000630	-2.90454	-2.90628	-2.91533	-2.94048	-4.06122
9000640	-2.90458	-2.90632	-2.91537	-2.94053	-4.06129
9000650	-2.90463	-2.90636	-2.91542	-2.94057	-4.06137
9000660	-2.90467	-2.90641	-2.91546	-2.94062	-4.06145
9000670	-2.90471	-2.90645	-2.91551	-2.94066	-4.06153
9000680	-2.90476	-2.90649	-2.91555	-2.94071	-4.0616
9000690	-2.9048	-2.90654	-2.91559	-2.94075	-4.06168
9000700	-2.90484	-2.90658	-2.91564	-2.9408	-4.06176
9000710	-2.90489	-2.90662	-2.91568	-2.94084	-4.06183
9000720	-2.90493	-2.90667	-2.91573	-2.94089	-4.06191
9000730	-2.90497	-2.90671	-2.91577	-2.94093	-4.06199
9000740	-2.90502	-2.90676	-2.91582	-2.94098	-4.06207
9000750	-2.90506	-2.9068	-2.91586	-2.94102	-4.06214
9000760	-2.9051	-2.90684	-2.9159	-2.94106	-4.06222
9000770	-2.90515	-2.90689	-2.91595	-2.94111	-4.0623
9000780	-2.90519	-2.90693	-2.91599	-2.94115	-4.06237
9000790	-2.90524	-2.90697	-2.91604	-2.9412	-4.06245
9000800	-2.90528	-2.90702	-2.91608	-2.94124	-4.06253
9000810	-2.90532	-2.90706	-2.91612	-2.94129	-4.06261
9000820	-2.90537	-2.9071	-2.91617	-2.94133	-4.06268
9000830	-2.90541	-2.90715	-2.91621	-2.94138	-4.06276
9000840	-2.90545	-2.90719	-2.91626	-2.94142	-4.06284
9000850	-2.9055	-2.90724	-2.9163	-2.94147	-4.06291
9000860	-2.90554	-2.90728	-2.91635	-2.94151	-4.06299
9000870	-2.90558	-2.90732	-2.91639	-2.94156	-4.06307
9000880	-2.90563	-2.90737	-2.91643	-2.9416	-4.06315
9000890	-2.90567	-2.90741	-2.91648	-2.94165	-4.06322
9000900	-2.90572	-2.90745	-2.91652	-2.94169	-4.0633
9000910	-2.90576	-2.9075	-2.91657	-2.94174	-4.06338
9000920	-2.9058	-2.90754	-2.91661	-2.94178	-4.06345
9000930	-2.90585	-2.90758	-2.91665	-2.94183	-4.06353
9000940	-2.90589	-2.90763	-2.9167	-2.94187	-4.06361
9000950	-2.90593	-2.90767	-2.91674	-2.94192	-4.06369
9000960	-2.90598	-2.90772	-2.91679	-2.94196	-4.06376
9000970	-2.90602	-2.90776	-2.91683	-2.94201	-4.06384
9000980	-2.90606	-2.9078	-2.91688	-2.94205	-4.06392
9000990	-2.90611	-2.90785	-2.91692	-2.9421	-4.06399
9001000	-2.90615	-2.90789	-2.91696	-2.94214	-4.06407
9001010	-2.9062	-2.90793	-2.91701	-2.94219	-4.06415
9001020	-2.90624	-2.90798	-2.91705	-2.94223	-4.06423
9001030	-2.90628	-2.90802	-2.9171	-2.94228	-4.0643
9001040	-2.90633	-2.90806	-2.91714	-2.94232	-4.06438
9001050	-2.90637	-2.90811	-2.91718	-2.94237	-4.06446
9001060	-2.90641	-2.90815	-2.91723	-2.94241	-4.06454
9001070	-2.90646	-2.9082	-2.91727	-2.94246	-4.06461
9001080	-2.9065	-2.90824	-2.91732	-2.9425	-4.06469
9001090	-2.90654	-2.90828	-2.91736	-2.94255	-4.06477
9001100	-2.90659	-2.90833	-2.91741	-2.94259	-4.06484
9001110	-2.90663	-2.90837	-2.91745	-2.94264	-4.06492
9001120	-2.90668	-2.90841	-2.91749	-2.94268	-4.065
9001130	-2.90672	-2.90846	-2.91754	-2.94272	-4.06508
9001140	-2.90676	-2.9085	-2.91758	-2.94277	-4.06515
9001150	-2.90681	-2.90855	-2.91763	-2.94281	-4.06523
9001160	-2.90685	-2.90859	-2.91767	-2.94286	-4.06531
9001170	-2.90689	-2.90863	-2.91772	-2.9429	-4.06538
9001180	-2.90694	-2.90868	-2.91776	-2.94295	-4.06546
9001190	-2.90698	-2.90872	-2.9178	-2.94299	-4.06554
9001200	-2.90702	-2.90876	-2.91785	-2.94304	-4.06562
9001210	-2.90707	-2.90881	-2.91789	-2.94308	-4.06569
9001220	-2.90711	-2.90885	-2.91794	-2.94313	-4.06577
9001230	-2.90715	-2.90889	-2.91798	-2.94317	-4.06585
9001240	-2.9072	-2.90894	-2.91802	-2.94322	-4.06592
9001250	-2.90724	-2.90898	-2.91807	-2.94326	-4.066
9001260	-2.90729	-2.90903	-2.91811	-2.94331	-4.06608
9001270	-2.90733	-2.90907	-2.91816	-2.94335	-4.06616
9001280	-2.90737	-2.90911	-2.9182	-2.9434	-4.06623
9001290	-2.90742	-2.90916	-2.91825	-2.94344	-4.06631
9001300	-2.90746	-2.9092	-2.91829	-2.94349	-4.06639
9001310	-2.9075	-2.90924	-2.91833	-2.94353	-4.06647
9001320	-2.90755	-2.90929	-2.91838	-2.94358	-4.06654
9001330	-2.90759	-2.90933	-2.91842	-2.94362	-4.06662
9001340	-2.90764	-2.90938	-2.91847	-2.94367	-4.0667
9001350	-2.90768	-2.90942	-2.91851	-2.94371	-4.06677
9001360	-2.90772	-2.90946	-2.91856	-2.94376	-4.06685
9001370	-2.90777	-2.90951	-2.9186	-2.9438	-4.06693
9001380	-2.90781	-2.90955	-2.91864	-2.94385	-4.06701
9001390	-2.90785	-2.90959	-2.91869	-2.94389	-4.06708
9001400	-2.9079	-2.90964	-2.91873	-2.94394	-4.06716
9001410	-2.90794	-2.90968	-2.91878	-2.94398	-4.06724
9001420	-2.90798	-2.90972	-2.91882	-2.94403	-4.06732
9001430	-2.90803	-2.90977	-2.91887	-2.94407	-4.06739
9001440	-2.90807	-2.90981	-2.91891	-2.94412	-4.06747
9001450	-2.90812	-2.90986	-2.91895	-2.94416	-4.06755
9001460	-2.90816	-2.9099	-2.919	-2.94421	-4.06762
9001470	-2.9082	-2.90994	-2.91904	-2.94425	-4.0677
9001480	-2.90825	-2.90999	-2.91909	-2.9443	-4.06778
9001490	-2.90829	-2.91003	-2.91913	-2.94434	-4.06786
9001500	-2.90833	-2.91007	-2.91917	-2.94439	-4.06793
9001510	-2.90838	-2.91012	-2.91922	-2.94443	-4.06801
9001520	-2.90842	-2.91016	-2.91926	-2.94448	-4.06809
9001530	-2.90846	-2.91021	-2.91931	-2.94452	-4.06817
9001540	-2.90851	-2.91025	-2.91935	-2.94457	-4.06824
9001550	-2.90855	-2.91029	-2.9194	-2.94461	-4.06832
9001560	-2.9086	-2.91034	-2.91944	-2.94466	-4.0684
9001570	-2.90864	-2.91038	-2.91948	-2.9447	-4.06847
9001580	-2.90868	-2.91042	-2.91953	-2.94475	-4.06855
9001590	-2.90873	-2.91047	-2.91957	-2.94479	-4.06863
9001600	-2.90877	-2.91051	-2.91962	-2.94484	-4.06871
9001610	-2.90881	-2.91056	-2.91966	-2.94488	-4.06878
9001620	-2.90886	-2.9106	-2.91971	-2.94492	-4.06886
9001630	-2.9089	-2.91064	-2.91975	-2.94497	-4.06894
9001640	-2.90894	-2.91069	-2.91979	-2.94501	-4.06902
9001650	-2.90899	-2.91073	-2.91984	-2.94506	-4.06909
9001660	-2.90903	-2.91077	-2.91988	-2.9451	-4.06917
9001670	-2.90908	-2.91082	-2.91993	-2.94515	-4.06925
9001680	-2.90912	-2.91086	-2.91997	-2.94519	-4.06932
9001690	-2.90916	-2.91091	-2.92002	-2.94524	-4.0694
9001700	-2.90921	-2.91095	-2.92006	-2.94528	-4.06948
9001710	-2.90925	-2.91099	-2.9201	-2.94533	-4.06956
9001720	-2.90929	-2.91104	-2.92015	-2.94537	-4.06963
9001730	-2.90934	-2.91108	-2.92019	-2.94542	-4.06971
9001740	-2.90938	-2.91112	-2.92024	-2.94546	-4.06979
9001750	-2.90943	-2.91117	-2.92028	-2.94551	-4.06987
9001760	-2.90947	-2.91121	-2.92033	-2.94555	-4.06994
9001770	-2.90951	-2.91125	-2.92037	-2.9456	-4.07002
9001780	-2.90956	-2.9113	-2.92041	-2.94564	-4.0701
9001790	-2.9096	-2.91134	-2.92046	-2.94569	-4.07018
9001800	-2.90964	-2.91139	-2.9205	-2.94573	-4.07025
9001810	-2.90969	-2.91143	-2.92055	-2.94578	-4.07033
9001820	-2.90973	-2.91147	-2.92059	-2.94582	-4.07041
9001830	-2.90977	-2.91152	-2.92064	-2.94587	-4.07048
9001840	-2.90982	-2.91156	-2.92068	-2.94591	-4.07056
9001850	-2.90986	-2.9116	-2.92072	-2.94596	-4.07064
9001860	-2.90991	-2.91165	-2.92077	-2.946	-4.07072
9001870	-2.90995	-2.91169	-2.92081	-2.94605	-4.07079
9001880	-2.90999	-2.91174	-2.92086	-2.94609	-4.07087
9001890	-2.91004	-2.91178	-2.9209	-2.94614	-4.07095
9001900	-2.91008	-2.91182	-2.92094	-2.94618	-4.07103
9001910	-2.91012	-2.91187	-2.92099	-2.94623	-4.0711
9001920	-2.91017	-2.91191	-2.92103	-2.94627	-4.07118
9001930	-2.91021	-2.91195	-2.92108	-2.94632	-4.07126
9001940	-2.91026	-2.912	-2.92112	-2.94636	-4.07134
9001950	-2.9103	-2.91204	-2.92117	-2.94641	-4.07141
9001960	-2.91034	-2.91209	-2.92121	-2.94645	-4.07149
9001970	-2.91039	-2.91213	-2.92125	-2.9465	-4.07157
9001980	-2.91043	-2.91217	-2.9213	-2.94654	-4.07165
9001990	-2.91047	-2.91222	-2.92134	-2.94659	-4.07172
9002000	-2.91052	-2.91226	-2.92139	-2.94663	-4.0718
9002010	-2.91056	-2.9123	-2.92143	-2.94668	-4.07188
9002020	-2.91061	-2.91235	-2.92148	-2.94672	-4.07195
9002030	-2.91065	-2.91239	-2.92152	-2.94677	-4.07203
9002040	-2.91069	-2.91244	-2.92156	-2.94681	-4.07211
9002050	-2.91074	-2.91248	-2.92161	-2.94686	-4.07219
9002060	-2.91078	-2.91252	-2.92165	-2.9469	-4.07226
9002070	-2.91082	-2.91257	-2.9217	-2.94695	-4.07234
9002080	-2.91087	-2.91261	-2.92174	-2.94699	-4.07242
9002090	-2.91091	-2.91265	-2.92179	-2.94704	-4.0725
9002100	-2.91095	-2.9127	-2.92183	-2.94708	-4.07257
9002110	-2.911	-2.91274	-2.92187	-2.94713	-4.07265
9002120	-2.91104	-2.91279	-2.92192	-2.94717	-4.07273
9002130	-2.91109	-2.91283	-2.92196	-2.94722	-4.07281
9002140	-2.91113	-2.91287	-2.92201	-2.94726	-4.07288
9002150	-2.91117	-2.91292	-2.92205	-2.94731	-4.07296
9002160	-2.91122	-2.91296	-2.9221	-2.94735	-4.07304
9002170	-2.91126	-2.913	-2.92214	-2.9474	-4.07312
9002180	-2.9113	-2.91305	-2.92218	-2.94744	-4.07319
9002190	-2.91135	-2.91309	-2.92223	-2.94749	-4.07327
9002200	-2.91139	-2.91314	-2.92227	-2.94753	-4.07335
9002210	-2.91144	-2.91318	-2.92232	-2.94758	-4.07343
9002220	-2.91148	-2.91322	-2.92236	-2.94762	-4.0735
9002230	-2.91152	-2.91327	-2.92241	-2.94767	-4.07358
9002240	-2.91157	-2.91331	-2.92245	-2.94771	-4.07366
9002250	-2.91161	-2.91335	-2.9225	-2.94776	-4.07373
9002260	-2.91165	-2.9134	-2.92254	-2.9478	-4.07381
9002270	-2.9117	-2.91344	-2.92258	-2.94785	-4.07389
9002280	-2.91174	-2.91349	-2.92263	-2.94789	-4.07397
9002290	-2.91179	-2.91353	-2.92267	-2.94794	-4.07404
9002300	-2.91183	-2.91357	-2.92272	-2.94798	-4.07412
9002310	-2.91187	-2.91362	-2.92276	-2.94803	-4.0742
9002320	-2.91192	-2.91366	-2.92281	-2.94807	-4.07428
9002330	-2.91196	-2.91371	-2.92285	-2.94812	-4.07435
9002340	-2.912	-2.91375	-2.92289	-2.94816	-4.07443
9002350	-2.91205	-2.91379	-2.92294	-2.94821	-4.07451
9002360	-2.91209	-2.91384	-2.92298	-2.94825	-4.07459
9002370	-2.91214	-2.91388	-2.92303	-2.9483	-4.07466
9002380	-2.91218	-2.91392	-2.92307	-2.94834	-4.07474
9002390	-2.91222	-2.91397	-2.92312	-2.94839	-4.07482
9002400	-2.91227	-2.91401	-2.92316	-2.94843	-4.0749
9002410	-2.91231	-2.91406	-2.9232	-2.94848	-4.07497
9002420	-2.91235	-2.9141	-2.92325	-2.94852	-4.07505
9002430	-2.9124	-2.91414	-2.92329	-2.94857	-4.07513
9002440	-2.91244	-2.91419	-2.92334	-2.94861	-4.07521
9002450	-2.91249	-2.91423	-2.92338	-2.94866	-4.07528
9002460	-2.91253	-2.91427	-2.92343	-2.9487	-4.07536
9002470	-2.91257	-2.91432	-2.92347	-2.94875	-4.07544
9002480	-2.91262	-2.91436	-2.92351	-2.94879	-4.07552
9002490	-2.91266	-2.91441	-2.92356	-2.94884	-4.07559
9002500	-2.9127	-2.91445	-2.9236	-2.94888	-4.07567
9002510	-2.91275	-2.91449	-2.92365	-2.94893	-4.07575
9002520	-2.91279	-2.91454	-2.92369	-2.94897	-4.07583
9002530	-2.91284	-2.91458	-2.92374	-2.94902	-4.0759
9002540	-2.91288	-2.91462	-2.92378	-2.94906	-4.07598
9002550	-2.91292	-2.91467	-2.92382	-2.94911	-4.07606
9002560	-2.91297	-2.91471	-2.92387	-2.94915	-4.07614
9002570	-2.91301	-2.91476	-2.92391	-2.9492	-4.07621
9002580	-2.91305	-2.9148	-2.92396	-2.94924	-4.07629
9002590	-2.9131	-2.91484	-2.924	-2.94929	-4.07637
9002600	-2.91314	-2.91489	-2.92405	-2.94933	-4.07645
9002610	-2.91319	-2.91493	-2.92409	-2.94938	-4.07652
9002620	-2.91323	-2.91497	-2.92413	-2.94942	-4.0766
9002630	-2.91327	-2.91502	-2.92418	-2.94947	-4.07668
9002640	-2.91332	-2.91506	-2.92422	-2.94951	-4.07676
9002650	-2.91336	-2.91511	-2.92427	-2.94956	-4.07683
9002660	-2.9134	-2.91515	-2.92431	-2.9496	-4.07691
9002670	-2.91345	-2.91519	-2.92436	-2.94965	-4.07699
9002680	-2.91349	-2.91524	-2.9244	-2.94969	-4.07707
9002690	-2.91354	-2.91528	-2.92445	-2.94974	-4.07714
9002700	-2.91358	-2.91533	-2.92449	-2.94978	-4.07722
9002710	-2.91362	-2.91537	-2.92453	-2.94983	-4.0773
9002720	-2.91367	-2.91541	-2.92458	-2.94987	-4.07738
9002730	-2.91371	-2.91546	-2.92462	-2.94992	-4.07745
9002740	-2.91375	-2.9155	-2.92467	-2.94996	-4.07753
9002750	-2.9138	-2.91554	-2.92471	-2.95001	-4.07761
9002760	-2.91384	-2.91559	-2.92476	-2.95005	-4.07769
9002770	-2.91389	-2.91563	-2.9248	-2.9501	-4.07776
9002780	-2.91393	-2.91568	-2.92484	-2.95014	-4.07784
9002790	-2.91397	-2.91572	-2.92489	-2.95019	-4.07792
9002800	-2.91402	-2.91576	-2.92493	-2.95023	-4.078
9002810	-2.91406	-2.91581	-2.92498	-2.95028	-4.07807
9002820	-2.9141	-2.91585	-2.92502	-2.95032	-4.07815
9002830	-2.91415	-2.91589	-2.92507	-2.95037	-4.07823
9002840	-2.91419	-2.91594	-2.92511	-2.95041	-4.07831
9002850	-2.91424	-2.91598	-2.92515	-2.95046	-4.07838
9002860	-2.91428	-2.91603	-2.9252	-2.9505	-4.07846
9002870	-2.91432	-2.91607	-2.92524	-2.95055	-4.07854
9002880	-2.91437	-2.91611	-2.92529	-2.95059	-4.07862
9002890	-2.91441	-2.91616	-2.92533	-2.95064	-4.07869
9002900	-2.91445	-2.9162	-2.92538	-2.95068	-4.07877
9002910	-2.9145	-2.91625	-2.92542	-2.95073	-4.07885
9002920	-2.91454	-2.91629	-2.92547	-2.95077	-4.07893
9002930	-2.91459	-2.91633	-2.92551	-2.95082	-4.079
9002940	-2.91463	-2.91638	-2.92555	-2.95086	-4.07908
9002950	-2.91467	-2.91642	-2.9256	-2.95091	-4.07916
9002960	-2.91472	-2.91646	-2.92564	-2.95095	-4.07924
9002970	-2.91476	-2.91651	-2.92569	-2.951	-4.07931
9002980	-2.9148	-2.91655	-2.92573	-2.95104	-4.07939
9002990	-2.91485	-2.9166	-2.92578	-2.95109	-4.07947
9003000	-2.91489	-2.91664	-2.92582	-2.95113	-4.07955
9003010	-2.91494	-2.91668	-2.92586	-2.95118	-4.07962
9003020	-2.91498	-2.91673	-2.92591	-2.95122	-4.0797
9003030	-2.91502	-2.91677	-2.92595	-2.95127	-4.07978
9003040	-2.91507	-2.91682	-2.926	-2.95131	-4.07986
9003050	-2.91511	-2.91686	-2.92604	-2.95136	-4.07993
9003060	-2.91515	-2.9169	-2.92609	-2.9514	-4.08001
9003070	-2.9152	-2.91695	-2.92613	-2.95145	-4.08009
9003080	-2.91524	-2.91699	-2.92618	-2.95149	-4.08017
9003090	-2.91529	-2.91703	-2.92622	-2.95154	-4.08025
9003100	-2.91533	-2.91708	-2.92626	-2.95158	-4.08032
9003110	-2.91537	-2.91712	-2.92631	-2.95163	-4.0804
9003120	-2.91542	-2.91717	-2.92635	-2.95167	-4.08048
9003130	-2.91546	-2.91721	-2.9264	-2.95172	-4.08056
9003140	-2.91551	-2.91725	-2.92644	-2.95176	-4.08063
9003150	-2.91555	-2.9173	-2.92649	-2.95181	-4.08071
9003160	-2.91559	-2.91734	-2.92653	-2.95185	-4.08079
9003170	-2.91564	-2.91739	-2.92657	-2.9519	-4.08087
9003180	-2.91568	-2.91743	-2.92662	-2.95194	-4.08094
9003190	-2.91572	-2.91747	-2.92666	-2.95199	-4.08102
9003200	-2.91577	-2.91752	-2.92671	-2.95203	-4.0811
9003210	-2.91581	-2.91756	-2.92675	-2.95208	-4.08118
9003220	-2.91586	-2.9176	-2.9268	-2.95212	-4.08125
9003230	-2.9159	-2.91765	-2.92684	-2.95217	-4.08133
9003240	-2.91594	-2.91769	-2.92689	-2.95221	-4.08141
9003250	-2.91599	-2.91774	-2.92693	-2.95226	-4.08149
9003260	-2.91603	-2.91778	-2.92697	-2.9523	-4.08156
9003270	-2.91607	-2.91782	-2.92702	-2.95235	-4.08164
9003280	-2.91612	-2.91787	-2.92706	-2.95239	-4.08172
9003290	-2.91616	-2.91791	-2.92711	-2.95244	-4.0818
9003300	-2.91621	-2.91796	-2.92715	-2.95248	-4.08188
9003310	-2.91625	-2.918	-2.9272	-2.95253	-4.08195
9003320	-2.91629	-2.91804	-2.92724	-2.95257	-4.08203
9003330	-2.91634	-2.91809	-2.92728	-2.95262	-4.08211
9003340	-2.91638	-2.91813	-2.92733	-2.95266	-4.08219
9003350	-2.91643	-2.91817	-2.92737	-2.95271	-4.08226
9003360	-2.91647	-2.91822	-2.92742	-2.95275	-4.08234
9003370	-2.91651	-2.91826	-2.92746	-2.9528	-4.08242
9003380	-2.91656	-2.91831	-2.92751	-2.95284	-4.0825
9003390	-2.9166	-2.91835	-2.92755	-2.95289	-4.08257
9003400	-2.91664	-2.91839	-2.9276	-2.95294	-4.08265
9003410	-2.91669	-2.91844	-2.92764	-2.95298	-4.08273
9003420	-2.91673	-2.91848	-2.92768	-2.95303	-4.08281
9003430	-2.91678	-2.91853	-2.92773	-2.95307	-4.08288
9003440	-2.91682	-2.91857	-2.92777	-2.95312	-4.08296
9003450	-2.91686	-2.91861	-2.92782	-2.95316	-4.08304
9003460	-2.91691	-2.91866	-2.92786	-2.95321	-4.08312
9003470	-2.91695	-2.9187	-2.92791	-2.95325	-4.08319
9003480	-2.91699	-2.91874	-2.92795	-2.9533	-4.08327
9003490	-2.91704	-2.91879	-2.928	-2.95334	-4.08335
9003500	-2.91708	-2.91883	-2.92804	-2.95339	-4.08343
9003510	-2.91713	-2.91888	-2.92808	-2.95343	-4.08351
9003520	-2.91717	-2.91892	-2.92813	-2.95348	-4.08358
9003530	-2.91721	-2.91896	-2.92817	-2.95352	-4.08366
9003540	-2.91726	-2.91901	-2.92822	-2.95357	-4.08374
9003550	-2.9173	-2.91905	-2.92826	-2.95361	-4.08382
9003560	-2.91735	-2.9191	-2.92831	-2.95366	-4.08389
9003570	-2.91739	-2.91914	-2.92835	-2.9537	-4.08397
9003580	-2.91743	-2.91918	-2.92839	-2.95375	-4.08405
9003590	-2.91748	-2.91923	-2.92844	-2.95379	-4.08413
9003600	-2.91752	-2.91927	-2.92848	-2.95384	-4.0842
9003610	-2.91756	-2.91932	-2.92853	-2.95388	-4.08428
9003620	-2.91761	-2.91936	-2.92857	-2.95393	-4.08436
9003630	-2.91765	-2.9194	-2.92862	-2.95397	-4.08444
9003640	-2.9177	-2.91945	-2.92866	-2.95402	-4.08452
9003650	-2.91774	-2.91949	-2.92871	-2.95406	-4.08459
9003660	-2.91778	-2.91953	-2.92875	-2.95411	-4.08467
9003670	-2.91783	-2.91958	-2.92879	-2.95415	-4.08475
9003680	-2.91787	-2.91962	-2.92884	-2.9542	-4.08483
9003690	-2.91792	-2.91967	-2.92888	-2.95424	-4.0849
9003700	-2.91796	-2.91971	-2.92893	-2.95429	-4.08498
9003710	-2.918	-2.91975	-2.92897	-2.95433	-4.08506
9003720	-2.91805	-2.9198	-2.92902	-2.95438	-4.08514
9003730	-2.91809	-2.91984	-2.92906	-2.95442	-4.08521
9003740	-2.91813	-2.91989	-2.92911	-2.95447	-4.08529
9003750	-2.91818	-2.91993	-2.92915	-2.95451	-4.08537
9003760	-2.91822	-2.91997	-2.92919	-2.95456	-4.08545
9003770	-2.91827	-2.92002	-2.92924	-2.9546	-4.08553
9003780	-2.91831	-2.92006	-2.92928	-2.95465	-4.0856
9003790	-2.91835	-2.92011	-2.92933	-2.95469	-4.08568
9003800	-2.9184	-2.92015	-2.92937	-2.95474	-4.08576
9003810	-2.91844	-2.92019	-2.92942	-2.95478	-4.08584
9003820	-2.91849	-2.92024	-2.92946	-2.95483	-4.08591
9003830	-2.91853	-2.92028	-2.92951	-2.95487	-4.08599
9003840	-2.91857	-2.92032	-2.92955	-2.95492	-4.08607
9003850	-2.91862	-2.92037	-2.92959	-2.95496	-4.08615
9003860	-2.91866	-2.92041	-2.92964	-2.95501	-4.08623
9003870	-2.9187	-2.92046	-2.92968	-2.95505	-4.0863
9003880	-2.91875	-2.9205	-2.92973	-2.9551	-4.08638
9003890	-2.91879	-2.92054	-2.92977	-2.95515	-4.08646
9003900	-2.91884	-2.92059	-2.92982	-2.95519	-4.08654
9003910	-2.91888	-2.92063	-2.92986	-2.95524	-4.08661
9003920	-2.91892	-2.92068	-2.92991	-2.95528	-4.08669
9003930	-2.91897	-2.92072	-2.92995	-2.95533	-4.08677
9003940	-2.91901	-2.92076	-2.92999	-2.95537	-4.08685
9003950	-2.91906	-2.92081	-2.93004	-2.95542	-4.08692
9003960	-2.9191	-2.92085	-2.93008	-2.95546	-4.087
9003970	-2.91914	-2.9209	-2.93013	-2.95551	-4.08708
9003980	-2.91919	-2.92094	-2.93017	-2.95555	-4.08716
9003990	-2.91923	-2.92098	-2.93022	-2.9556	-4.08724
9004000	-2.91927	-2.92103	-2.93026	-2.95564	-4.08731
9004010	-2.91932	-2.92107	-2.93031	-2.95569	-4.08739
9004020	-2.91936	-2.92112	-2.93035	-2.95573	-4.08747
9004030	-2.91941	-2.92116	-2.93039	-2.95578	-4.08755
9004040	-2.91945	-2.9212	-2.93044	-2.95582	-4.08762
9004050	-2.91949	-2.92125	-2.93048	-2.95587	-4.0877
9004060	-2.91954	-2.92129	-2.93053	-2.95591	-4.08778
9004070	-2.91958	-2.92133	-2.93057	-2.95596	-4.08786
9004080	-2.91963	-2.92138	-2.93062	-2.956	-4.08794
9004090	-2.91967	-2.92142	-2.93066	-2.95605	-4.08801
9004100	-2.91971	-2.92147	-2.93071	-2.95609	-4.08809
9004110	-2.91976	-2.92151	-2.93075	-2.95614	-4.08817
9004120	-2.9198	-2.92155	-2.93079	-2.95618	-4.08825
9004130	-2.91985	-2.9216	-2.93084	-2.95623	-4.08832
9004140	-2.91989	-2.92164	-2.93088	-2.95627	-4.0884
9004150	-2.91993	-2.92169	-2.93093	-2.95632	-4.08848
9004160	-2.91998	-2.92173	-2.93097	-2.95636	-4.08856
9004170	-2.92002	-2.92177	-2.93102	-2.95641	-4.08864
9004180	-2.92006	-2.92182	-2.93106	-2.95645	-4.08871
9004190	-2.92011	-2.92186	-2.93111	-2.9565	-4.08879
9004200	-2.92015	-2.92191	-2.93115	-2.95654	-4.08887
9004210	-2.9202	-2.92195	-2.93119	-2.95659	-4.08895
9004220	-2.92024	-2.92199	-2.93124	-2.95663	-4.08902
9004230	-2.92028	-2.92204	-2.93128	-2.95668	-4.0891
9004240	-2.92033	-2.92208	-2.93133	-2.95672	-4.08918
9004250	-2.92037	-2.92213	-2.93137	-2.95677	-4.08926
9004260	-2.92042	-2.92217	-2.93142	-2.95682	-4.08934
9004270	-2.92046	-2.92221	-2.93146	-2.95686	-4.08941
9004280	-2.9205	-2.92226	-2.93151	-2.95691	-4.08949
9004290	-2.92055	-2.9223	-2.93155	-2.95695	-4.08957
9004300	-2.92059	-2.92235	-2.9316	-2.957	-4.08965
9004310	-2.92064	-2.92239	-2.93164	-2.95704	-4.08973
9004320	-2.92068	-2.92243	-2.93168	-2.95709	-4.0898
9004330	-2.92072	-2.92248	-2.93173	-2.95713	-4.08988
9004340	-2.92077	-2.92252	-2.93177	-2.95718	-4.08996
9004350	-2.92081	-2.92257	-2.93182	-2.95722	-4.09004
9004360	-2.92085	-2.92261	-2.93186	-2.95727	-4.09011
9004370	-2.9209	-2.92265	-2.93191	-2.95731	-4.09019
9004380	-2.92094	-2.9227	-2.93195	-2.95736	-4.09027
9004390	-2.92099	-2.92274	-2.932	-2.9574	-4.09035
9004400	-2.92103	-2.92278	-2.93204	-2.95745	-4.09043
9004410	-2.92107	-2.92283	-2.93208	-2.95749	-4.0905
9004420	-2.92112	-2.92287	-2.93213	-2.95754	-4.09058
9004430	-2.92116	-2.92292	-2.93217	-2.95758	-4.09066
9004440	-2.92121	-2.92296	-2.93222	-2.95763	-4.09074
9004450	-2.92125	-2.923	-2.93226	-2.95767	-4.09081
9004460	-2.92129	-2.92305	-2.93231	-2.95772	-4.09089
9004470	-2.92134	-2.92309	-2.93235	-2.95776	-4.09097
9004480	-2.92138	-2.92314	-2.9324	-2.95781	-4.09105
9004490	-2.92143	-2.92318	-2.93244	-2.95785	-4.09113
9004500	-2.92147	-2.92322	-2.93248	-2.9579	-4.0912
9004510	-2.92151	-2.92327	-2.93253	-2.95794	-4.09128
9004520	-2.92156	-2.92331	-2.93257	-2.95799	-4.09136
9004530	-2.9216	-2.92336	-2.93262	-2.95803	-4.09144
9004540	-2.92165	-2.9234	-2.93266	-2.95808	-4.09152
9004550	-2.92169	-2.92344	-2.93271	-2.95813	-4.09159
9004560	-2.92173	-2.92349	-2.93275	-2.95817	-4.09167
9004570	-2.92178	-2.92353	-2.9328	-2.95822	-4.09175
9004580	-2.92182	-2.92358	-2.93284	-2.95826	-4.09183
9004590	-2.92186	-2.92362	-2.93289	-2.95831	-4.09191
9004600	-2.92191	-2.92366	-2.93293	-2.95835	-4.09198
9004610	-2.92195	-2.92371	-2.93297	-2.9584	-4.09206
9004620	-2.922	-2.92375	-2.93302	-2.95844	-4.09214
9004630	-2.92204	-2.9238	-2.93306	-2.95849	-4.09222
9004640	-2.92208	-2.92384	-2.93311	-2.95853	-4.09229
9004650	-2.92213	-2.92388	-2.93315	-2.95858	-4.09237
9004660	-2.92217	-2.92393	-2.9332	-2.95862	-4.09245
9004670	-2.92222	-2.92397	-2.93324	-2.95867	-4.09253
9004680	-2.92226	-2.92402	-2.93329	-2.95871	-4.09261
9004690	-2.9223	-2.92406	-2.93333	-2.95876	-4.09268
9004700	-2.92235	-2.9241	-2.93338	-2.9588	-4.09276
9004710	-2.92239	-2.92415	-2.93342	-2.95885	-4.09284
9004720	-2.92244	-2.92419	-2.93346	-2.95889	-4.09292
9004730	-2.92248	-2.92424	-2.93351	-2.95894	-4.093
9004740	-2.92252	-2.92428	-2.93355	-2.95898	-4.09307
9004750	-2.92257	-2.92432	-2.9336	-2.95903	-4.09315
9004760	-2.92261	-2.92437	-2.93364	-2.95907	-4.09323
9004770	-2.92266	-2.92441	-2.93369	-2.95912	-4.09331
9004780	-2.9227	-2.92446	-2.93373	-2.95916	-4.09339
9004790	-2.92274	-2.9245	-2.93378	-2.95921	-4.09346
9004800	-2.92279	-2.92454	-2.93382	-2.95925	-4.09354
9004810	-2.92283	-2.92459	-2.93386	-2.9593	-4.09362
9004820	-2.92288	-2.92463	-2.93391	-2.95935	-4.0937
9004830	-2.92292	-2.92468	-2.93395	-2.95939	-4.09377
9004840	-2.92296	-2.92472	-2.934	-2.95944	-4.09385
9004850	-2.92301	-2.92476	-2.93404	-2.95948	-4.09393
9004860	-2.92305	-2.92481	-2.93409	-2.95953	-4.09401
9004870	-2.92309	-2.92485	-2.93413	-2.95957	-4.09409
9004880	-2.92314	-2.9249	-2.93418	-2.95962	-4.09416
9004890	-2.92318	-2.92494	-2.93422	-2.95966	-4.09424
9004900	-2.92323	-2.92498	-2.93427	-2.95971	-4.09432
9004910	-2.92327	-2.92503	-2.93431	-2.95975	-4.0944
9004920	-2.92331	-2.92507	-2.93435	-2.9598	-4.09448
9004930	-2.92336	-2.92512	-2.9344	-2.95984	-4.09455
9004940	-2.9234	-2.92516	-2.93444	-2.95989	-4.09463
9004950	-2.92345	-2.9252	-2.93449	-2.95993	-4.09471
9004960	-2.92349	-2.92525	-2.93453	-2.95998	-4.09479
9004970	-2.92353	-2.92529	-2.93458	-2.96002	-4.09487
9004980	-2.92358	-2.92534	-2.93462	-2.96007	-4.09494
9004990	-2.92362	-2.92538	-2.93467	-2.96011	-4.09502
9005000	-2.92367	-2.92542	-2.93471	-2.96016	-4.0951
9005010	-2.92371	-2.92547	-2.93476	-2.9602	-4.09518
9005020	-2.92375	-2.92551	-2.9348	-2.96025	-4.09526
9005030	-2.9238	-2.92556	-2.93484	-2.96029	-4.09533
9005040	-2.92384	-2.9256	-2.93489	-2.96034	-4.09541
9005050	-2.92389	-2.92564	-2.93493	-2.96039	-4.09549
9005060	-2.92393	-2.92569	-2.93498	-2.96043	-4.09557
9005070	-2.92397	-2.92573	-2.93502	-2.96048	-4.09565
9005080	-2.92402	-2.92578	-2.93507	-2.96052	-4.09572
9005090	-2.92406	-2.92582	-2.93511	-2.96057	-4.0958
9005100	-2.92411	-2.92586	-2.93516	-2.96061	-4.09588
9005110	-2.92415	-2.92591	-2.9352	-2.96066	-4.09596
9005120	-2.92419	-2.92595	-2.93525	-2.9607	-4.09604
9005130	-2.92424	-2.926	-2.93529	-2.96075	-4.09611
9005140	-2.92428	-2.92604	-2.93533	-2.96079	-4.09619
9005150	-2.92433	-2.92608	-2.93538	-2.96084	-4.09627
9005160	-2.92437	-2.92613	-2.93542	-2.96088	-4.09635
9005170	-2.92441	-2.92617	-2.93547	-2.96093	-4.09643
9005180	-2.92446	-2.92622	-2.93551	-2.96097	-4.0965
9005190	-2.9245	-2.92626	-2.93556	-2.96102	-4.09658
9005200	-2.92455	-2.9263	-2.9356	-2.96106	-4.09666
9005210	-2.92459	-2.92635	-2.93565	-2.96111	-4.09674
9005220	-2.92463	-2.92639	-2.93569	-2.96115	-4.09682
9005230	-2.92468	-2.92644	-2.93574	-2.9612	-4.09689
9005240	-2.92472	-2.92648	-2.93578	-2.96124	-4.09697
9005250	-2.92477	-2.92652	-2.93582	-2.96129	-4.09705
9005260	-2.92481	-2.92657	-2.93587	-2.96134	-4.09713
9005270	-2.92485	-2.92661	-2.93591	-2.96138	-4.09721
9005280	-2.9249	-2.92666	-2.93596	-2.96143	-4.09728
9005290	-2.92494	-2.9267	-2.936	-2.96147	-4.09736
9005300	-2.92499	-2.92674	-2.93605	-2.96152	-4.09744
9005310	-2.92503	-2.92679	-2.93609	-2.96156	-4.09752
9005320	-2.92507	-2.92683	-2.93614	-2.96161	-4.0976
9005330	-2.92512	-2.92688	-2.93618	-2.96165	-4.09767
9005340	-2.92516	-2.92692	-2.93623	-2.9617	-4.09775
9005350	-2.92521	-2.92696	-2.93627	-2.96174	-4.09783
9005360	-2.92525	-2.92701	-2.93631	-2.96179	-4.09791
9005370	-2.92529	-2.92705	-2.93636	-2.96183	-4.09799
9005380	-2.92534	-2.9271	-2.9364	-2.96188	-4.09806
9005390	-2.92538	-2.92714	-2.93645	-2.96192	-4.09814
9005400	-2.92543	-2.92718	-2.93649	-2.96197	-4.09822
9005410	-2.92547	-2.92723	-2.93654	-2.96201	-4.0983
9005420	-2.92551	-2.92727	-2.93658	-2.96206	-4.09838
9005430	-2.92556	-2.92732	-2.93663	-2.9621	-4.09845
9005440	-2.9256	-2.92736	-2.93667	-2.96215	-4.09853
9005450	-2.92565	-2.9274	-2.93672	-2.9622	-4.09861
9005460	-2.92569	-2.92745	-2.93676	-2.96224	-4.09869
9005470	-2.92573	-2.92749	-2.93681	-2.96229	-4.09877
9005480	-2.92578	-2.92754	-2.93685	-2.96233	-4.09884
9005490	-2.92582	-2.92758	-2.93689	-2.96238	-4.09892
9005500	-2.92587	-2.92762	-2.93694	-2.96242	-4.099
9005510	-2.92591	-2.92767	-2.93698	-2.96247	-4.09908
9005520	-2.92595	-2.92771	-2.93703	-2.96251	-4.09916
9005530	-2.926	-2.92776	-2.93707	-2.96256	-4.09923
9005540	-2.92604	-2.9278	-2.93712	-2.9626	-4.09931
9005550	-2.92609	-2.92784	-2.93716	-2.96265	-4.09939
9005560	-2.92613	-2.92789	-2.93721	-2.96269	-4.09947
9005570	-2.92617	-2.92793	-2.93725	-2.96274	-4.09955
9005580	-2.92622	-2.92798	-2.9373	-2.96278	-4.09962
9005590	-2.92626	-2.92802	-2.93734	-2.96283	-4.0997
9005600	-2.92631	-2.92807	-2.93738	-2.96287	-4.09978
9005610	-2.92635	-2.92811	-2.93743	-2.96292	-4.09986
9005620	-2.92639	-2.92815	-2.93747	-2.96296	-4.09994
9005630	-2.92644	-2.9282	-2.93752	-2.96301	-4.10001
9005640	-2.92648	-2.92824	-2.93756	-2.96306	-4.10009
9005650	-2.92653	-2.92829	-2.93761	-2.9631	-4.10017
9005660	-2.92657	-2.92833	-2.93765	-2.96315	-4.10025
9005670	-2.92661	-2.92837	-2.9377	-2.96319	-4.10033
9005680	-2.92666	-2.92842	-2.93774	-2.96324	-4.10041
9005690	-2.9267	-2.92846	-2.93779	-2.96328	-4.10048
9005700	-2.92675	-2.92851	-2.93783	-2.96333	-4.10056
9005710	-2.92679	-2.92855	-2.93788	-2.96337	-4.10064
9005720	-2.92683	-2.92859	-2.93792	-2.96342	-4.10072
9005730	-2.92688	-2.92864	-2.93796	-2.96346	-4.1008
9005740	-2.92692	-2.92868	-2.93801	-2.96351	-4.10087
9005750	-2.92697	-2.92873	-2.93805	-2.96355	-4.10095
9005760	-2.92701	-2.92877	-2.9381	-2.9636	-4.10103
9005770	-2.92705	-2.92881	-2.93814	-2.96364	-4.10111
9005780	-2.9271	-2.92886	-2.93819	-2.96369	-4.10119
9005790	-2.92714	-2.9289	-2.93823	-2.96373	-4.10126
9005800	-2.92719	-2.92895	-2.93828	-2.96378	-4.10134
9005810	-2.92723	-2.92899	-2.93832	-2.96383	-4.10142
9005820	-2.92727	-2.92903	-2.93837	-2.96387	-4.1015
9005830	-2.92732	-2.92908	-2.93841	-2.96392	-4.10158
9005840	-2.92736	-2.92912	-2.93846	-2.96396	-4.10166
9005850	-2.92741	-2.92917	-2.9385	-2.96401	-4.10173
9005860	-2.92745	-2.92921	-2.93854	-2.96405	-4.10181
9005870	-2.92749	-2.92925	-2.93859	-2.9641	-4.10189
9005880	-2.92754	-2.9293	-2.93863	-2.96414	-4.10197
9005890	-2.92758	-2.92934	-2.93868	-2.96419	-4.10205
9005900	-2.92763	-2.92939	-2.93872	-2.96423	-4.10212
9005910	-2.92767	-2.92943	-2.93877	-2.96428	-4.1022
9005920	-2.92771	-2.92948	-2.93881	-2.96432	-4.10228
9005930	-2.92776	-2.92952	-2.93886	-2.96437	-4.10236
9005940	-2.9278	-2.92956	-2.9389	-2.96441	-4.10244
9005950	-2.92785	-2.92961	-2.93895	-2.96446	-4.10251
9005960	-2.92789	-2.92965	-2.93899	-2.9645	-4.10259
9005970	-2.92793	-2.9297	-2.93904	-2.96455	-4.10267
9005980	-2.92798	-2.92974	-2.93908	-2.9646	-4.10275
9005990	-2.92802	-2.92978	-2.93912	-2.96464	-4.10283
9006000	-2.92807	-2.92983	-2.93917	-2.96469	-4.10291
9006010	-2.92811	-2.92987	-2.93921	-2.96473	-4.10298
9006020	-2.92815	-2.92992	-2.93926	-2.96478	-4.10306
9006030	-2.9282	-2.92996	-2.9393	-2.96482	-4.10314
9006040	-2.92824	-2.93	-2.93935	-2.96487	-4.10322
9006050	-2.92829	-2.93005	-2.93939	-2.96491	-4.1033
9006060	-2.92833	-2.93009	-2.93944	-2.96496	-4.10337
9006070	-2.92837	-2.93014	-2.93948	-2.965	-4.10345
9006080	-2.92842	-2.93018	-2.93953	-2.96505	-4.10353
9006090	-2.92846	-2.93022	-2.93957	-2.96509	-4.10361
9006100	-2.92851	-2.93027	-2.93962	-2.96514	-4.10369
9006110	-2.92855	-2.93031	-2.93966	-2.96518	-4.10377
9006120	-2.92859	-2.93036	-2.9397	-2.96523	-4.10384
9006130	-2.92864	-2.9304	-2.93975	-2.96527	-4.10392
9006140	-2.92868	-2.93045	-2.93979	-2.96532	-4.104
9006150	-2.92873	-2.93049	-2.93984	-2.96537	-4.10408
9006160	-2.92877	-2.93053	-2.93988	-2.96541	-4.10416
9006170	-2.92881	-2.93058	-2.93993	-2.96546	-4.10423
9006180	-2.92886	-2.93062	-2.93997	-2.9655	-4.10431
9006190	-2.9289	-2.93067	-2.94002	-2.96555	-4.10439
9006200	-2.92895	-2.93071	-2.94006	-2.96559	-4.10447
9006210	-2.92899	-2.93075	-2.94011	-2.96564	-4.10455
9006220	-2.92904	-2.9308	-2.94015	-2.96568	-4.10463
9006230	-2.92908	-2.93084	-2.9402	-2.96573	-4.1047
9006240	-2.92912	-2.93089	-2.94024	-2.96577	-4.10478
9006250	-2.92917	-2.93093	-2.94029	-2.96582	-4.10486
9006260	-2.92921	-2.93097	-2.94033	-2.96586	-4.10494
9006270	-2.92926	-2.93102	-2.94037	-2.96591	-4.10502
9006280	-2.9293	-2.93106	-2.94042	-2.96595	-4.10509
9006290	-2.92934	-2.93111	-2.94046	-2.966	-4.10517
9006300	-2.92939	-2.93115	-2.94051	-2.96605	-4.10525
9006310	-2.92943	-2.9312	-2.94055	-2.96609	-4.10533
9006320	-2.92948	-2.93124	-2.9406	-2.96614	-4.10541
9006330	-2.92952	-2.93128	-2.94064	-2.96618	-4.10549
9006340	-2.92956	-2.93133	-2.94069	-2.96623	-4.10556
9006350	-2.92961	-2.93137	-2.94073	-2.96627	-4.10564
9006360	-2.92965	-2.93142	-2.94078	-2.96632	-4.10572
9006370	-2.9297	-2.93146	-2.94082	-2.96636	-4.1058
9006380	-2.92974	-2.9315	-2.94087	-2.96641	-4.10588
9006390	-2.92978	-2.93155	-2.94091	-2.96645	-4.10595
9006400	-2.92983	-2.93159	-2.94095	-2.9665	-4.10603
9006410	-2.92987	-2.93164	-2.941	-2.96654	-4.10611
9006420	-2.92992	-2.93168	-2.94104	-2.96659	-4.10619
9006430	-2.92996	-2.93172	-2.94109	-2.96663	-4.10627
9006440	-2.93	-2.93177	-2.94113	-2.96668	-4.10635
9006450	-2.93005	-2.93181	-2.94118	-2.96673	-4.10642
9006460	-2.93009	-2.93186	-2.94122	-2.96677	-4.1065
9006470	-2.93014	-2.9319	-2.94127	-2.96682	-4.10658
9006480	-2.93018	-2.93195	-2.94131	-2.96686	-4.10666
9006490	-2.93023	-2.93199	-2.94136	-2.96691	-4.10674
9006500	-2.93027	-2.93203	-2.9414	-2.96695	-4.10682
9006510	-2.93031	-2.93208	-2.94145	-2.967	-4.10689
9006520	-2.93036	-2.93212	-2.94149	-2.96704	-4.10697
9006530	-2.9304	-2.93217	-2.94154	-2.96709	-4.10705
9006540	-2.93045	-2.93221	-2.94158	-2.96713	-4.10713
9006550	-2.93049	-2.93225	-2.94163	-2.96718	-4.10721
9006560	-2.93053	-2.9323	-2.94167	-2.96722	-4.10729
9006570	-2.93058	-2.93234	-2.94171	-2.96727	-4.10736
9006580	-2.93062	-2.93239	-2.94176	-2.96732	-4.10744
9006590	-2.93067	-2.93243	-2.9418	-2.96736	-4.10752
9006600	-2.93071	-2.93247	-2.94185	-2.96741	-4.1076
9006610	-2.93075	-2.93252	-2.94189	-2.96745	-4.10768
9006620	-2.9308	-2.93256	-2.94194	-2.9675	-4.10775
9006630	-2.93084	-2.93261	-2.94198	-2.96754	-4.10783
9006640	-2.93089	-2.93265	-2.94203	-2.96759	-4.10791
9006650	-2.93093	-2.9327	-2.94207	-2.96763	-4.10799
9006660	-2.93097	-2.93274	-2.94212	-2.96768	-4.10807
9006670	-2.93102	-2.93278	-2.94216	-2.96772	-4.10815
9006680	-2.93106	-2.93283	-2.94221	-2.96777	-4.10822
9006690	-2.93111	-2.93287	-2.94225	-2.96781	-4.1083
9006700	-2.93115	-2.93292	-2.9423	-2.96786	-4.10838
9006710	-2.9312	-2.93296	-2.94234	-2.9679	-4.10846
9006720	-2.93124	-2.933	-2.94238	-2.96795	-4.10854
9006730	-2.93128	-2.93305	-2.94243	-2.968	-4.10862
9006740	-2.93133	-2.93309	-2.94247	-2.96804	-4.10869
9006750	-2.93137	-2.93314	-2.94252	-2.96809	-4.10877
9006760	-2.93142	-2.93318	-2.94256	-2.96813	-4.10885
9006770	-2.93146	-2.93323	-2.94261	-2.96818	-4.10893
9006780	-2.9315	-2.93327	-2.94265	-2.96822	-4.10901
9006790	-2.93155	-2.93331	-2.9427	-2.96827	-4.10909
9006800	-2.93159	-2.93336	-2.94274	-2.96831	-4.10916
9006810	-2.93164	-2.9334	-2.94279	-2.96836	-4.10924
9006820	-2.93168	-2.93345	-2.94283	-2.9684	-4.10932
9006830	-2.93172	-2.93349	-2.94288	-2.96845	-4.1094
9006840	-2.93177	-2.93353	-2.94292	-2.96849	-4.10948
9006850	-2.93181	-2.93358	-2.94297	-2.96854	-4.10956
9006860	-2.93186	-2.93362	-2.94301	-2.96859	-4.10963
9006870	-2.9319	-2.93367	-2.94306	-2.96863	-4.10971
9006880	-2.93194	-2.93371	-2.9431	-2.96868	-4.10979
9006890	-2.93199	-2.93376	-2.94314	-2.96872	-4.10987
9006900	-2.93203	-2.9338	-2.94319	-2.96877	-4.10995
9006910	-2.93208	-2.93384	-2.94323	-2.96881	-4.11003
9006920	-2.93212	-2.93389	-2.94328	-2.96886	-4.1101
9006930	-2.93217	-2.93393	-2.94332	-2.9689	-4.11018
9006940	-2.93221	-2.93398	-2.94337	-2.96895	-4.11026
9006950	-2.93225	-2.93402	-2.94341	-2.96899	-4.11034
9006960	-2.9323	-2.93406	-2.94346	-2.96904	-4.11042
9006970	-2.93234	-2.93411	-2.9435	-2.96908	-4.1105
9006980	-2.93239	-2.93415	-2.94355	-2.96913	-4.11057
9006990	-2.93243	-2.9342	-2.94359	-2.96918	-4.11065
9007000	-2.93247	-2.93424	-2.94364	-2.96922	-4.11073
9007010	-2.93252	-2.93429	-2.94368	-2.96927	-4.11081
9007020	-2.93256	-2.93433	-2.94373	-2.96931	-4.11089
9007030	-2.93261	-2.93437	-2.94377	-2.96936	-4.11097
9007040	-2.93265	-2.93442	-2.94382	-2.9694	-4.11104
9007050	-2.9327	-2.93446	-2.94386	-2.96945	-4.11112
9007060	-2.93274	-2.93451	-2.9439	-2.96949	-4.1112
9007070	-2.93278	-2.93455	-2.94395	-2.96954	-4.11128
9007080	-2.93283	-2.93459	-2.94399	-2.96958	-4.11136
9007090	-2.93287	-2.93464	-2.94404	-2.96963	-4.11144
9007100	-2.93292	-2.93468	-2.94408	-2.96968	-4.11151
9007110	-2.93296	-2.93473	-2.94413	-2.96972	-4.11159
9007120	-2.933	-2.93477	-2.94417	-2.96977	-4.11167
9007130	-2.93305	-2.93482	-2.94422	-2.96981	-4.11175
9007140	-2.93309	-2.93486	-2.94426	-2.96986	-4.11183
9007150	-2.93314	-2.9349	-2.94431	-2.9699	-4.11191
9007160	-2.93318	-2.93495	-2.94435	-2.96995	-4.11198
9007170	-2.93322	-2.93499	-2.9444	-2.96999	-4.11206
9007180	-2.93327	-2.93504	-2.94444	-2.97004	-4.11214
9007190	-2.93331	-2.93508	-2.94449	-2.97008	-4.11222
9007200	-2.93336	-2.93512	-2.94453	-2.97013	-4.1123
9007210	-2.9334	-2.93517	-2.94458	-2.97017	-4.11238
9007220	-2.93345	-2.93521	-2.94462	-2.97022	-4.11245
9007230	-2.93349	-2.93526	-2.94466	-2.97027	-4.11253
9007240	-2.93353	-2.9353	-2.94471	-2.97031	-4.11261
9007250	-2.93358	-2.93535	-2.94475	-2.97036	-4.11269
9007260	-2.93362	-2.93539	-2.9448	-2.9704	-4.11277
9007270	-2.93367	-2.93543	-2.94484	-2.97045	-4.11285
9007280	-2.93371	-2.93548	-2.94489	-2.97049	-4.11293
9007290	-2.93375	-2.93552	-2.94493	-2.97054	-4.113
9007300	-2.9338	-2.93557	-2.94498	-2.97058	-4.11308
9007310	-2.93384	-2.93561	-2.94502	-2.97063	-4.11316
9007320	-2.93389	-2.93565	-2.94507	-2.97067	-4.11324
9007330	-2.93393	-2.9357	-2.94511	-2.97072	-4.11332
9007340	-2.93398	-2.93574	-2.94516	-2.97077	-4.1134
9007350	-2.93402	-2.93579	-2.9452	-2.97081	-4.11347
9007360	-2.93406	-2.93583	-2.94525	-2.97086	-4.11355
9007370	-2.93411	-2.93588	-2.94529	-2.9709	-4.11363
9007380	-2.93415	-2.93592	-2.94534	-2.97095	-4.11371
9007390	-2.9342	-2.93596	-2.94538	-2.97099	-4.11379
9007400	-2.93424	-2.93601	-2.94543	-2.97104	-4.11387
9007410	-2.93428	-2.93605	-2.94547	-2.97108	-4.11394
9007420	-2.93433	-2.9361	-2.94552	-2.97113	-4.11402
9007430	-2.93437	-2.93614	-2.94556	-2.97117	-4.1141
9007440	-2.93442	-2.93619	-2.9456	-2.97122	-4.11418
9007450	-2.93446	-2.93623	-2.94565	-2.97127	-4.11426
9007460	-2.93451	-2.93627	-2.94569	-2.97131	-4.11434
9007470	-2.93455	-2.93632	-2.94574	-2.97136	-4.11442
9007480	-2.93459	-2.93636	-2.94578	-2.9714	-4.11449
9007490	-2.93464	-2.93641	-2.94583	-2.97145	-4.11457
9007500	-2.93468	-2.93645	-2.94587	-2.97149	-4.11465
9007510	-2.93473	-2.93649	-2.94592	-2.97154	-4.11473
9007520	-2.93477	-2.93654	-2.94596	-2.97158	-4.11481
9007530	-2.93481	-2.93658	-2.94601	-2.97163	-4.11489
9007540	-2.93486	-2.93663	-2.94605	-2.97167	-4.11496
9007550	-2.9349	-2.93667	-2.9461	-2.97172	-4.11504
9007560	-2.93495	-2.93672	-2.94614	-2.97176	-4.11512
9007570	-2.93499	-2.93676	-2.94619	-2.97181	-4.1152
9007580	-2.93504	-2.9368	-2.94623	-2.97186	-4.11528
9007590	-2.93508	-2.93685	-2.94628	-2.9719	-4.11536
9007600	-2.93512	-2.93689	-2.94632	-2.97195	-4.11544
9007610	-2.93517	-2.93694	-2.94637	-2.97199	-4.11551
9007620	-2.93521	-2.93698	-2.94641	-2.97204	-4.11559
9007630	-2.93526	-2.93703	-2.94645	-2.97208	-4.11567
9007640	-2.9353	-2.93707	-2.9465	-2.97213	-4.11575
9007650	-2.93534	-2.93711	-2.94654	-2.97217	-4.11583
9007660	-2.93539	-2.93716	-2.94659	-2.97222	-4.11591
9007670	-2.93543	-2.9372	-2.94663	-2.97226	-4.11598
9007680	-2.93548	-2.93725	-2.94668	-2.97231	-4.11606
9007690	-2.93552	-2.93729	-2.94672	-2.97236	-4.11614
9007700	-2.93557	-2.93734	-2.94677	-2.9724	-4.11622
9007710	-2.93561	-2.93738	-2.94681	-2.97245	-4.1163
9007720	-2.93565	-2.93742	-2.94686	-2.97249	-4.11638
9007730	-2.9357	-2.93747	-2.9469	-2.97254	-4.11646
9007740	-2.93574	-2.93751	-2.94695	-2.97258	-4.11653
9007750	-2.93579	-2.93756	-2.94699	-2.97263	-4.11661
9007760	-2.93583	-2.9376	-2.94704	-2.97267	-4.11669
9007770	-2.93587	-2.93764	-2.94708	-2.97272	-4.11677
9007780	-2.93592	-2.93769	-2.94713	-2.97277	-4.11685
9007790	-2.93596	-2.93773	-2.94717	-2.97281	-4.11693
9007800	-2.93601	-2.93778	-2.94722	-2.97286	-4.117
9007810	-2.93605	-2.93782	-2.94726	-2.9729	-4.11708
9007820	-2.9361	-2.93787	-2.94731	-2.97295	-4.11716
9007830	-2.93614	-2.93791	-2.94735	-2.97299	-4.11724
9007840	-2.93618	-2.93795	-2.9474	-2.97304	-4.11732
9007850	-2.93623	-2.938	-2.94744	-2.97308	-4.1174
9007860	-2.93627	-2.93804	-2.94748	-2.97313	-4.11748
9007870	-2.93632	-2.93809	-2.94753	-2.97317	-4.11755
9007880	-2.93636	-2.93813	-2.94757	-2.97322	-4.11763
9007890	-2.9364	-2.93818	-2.94762	-2.97327	-4.11771
9007900	-2.93645	-2.93822	-2.94766	-2.97331	-4.11779
9007910	-2.93649	-2.93826	-2.94771	-2.97336	-4.11787
9007920	-2.93654	-2.93831	-2.94775	-2.9734	-4.11795
9007930	-2.93658	-2.93835	-2.9478	-2.97345	-4.11803
9007940	-2.93663	-2.9384	-2.94784	-2.97349	-4.1181
9007950	-2.93667	-2.93844	-2.94789	-2.97354	-4.11818
9007960	-2.93671	-2.93849	-2.94793	-2.97358	-4.11826
9007970	-2.93676	-2.93853	-2.94798	-2.97363	-4.11834
9007980	-2.9368	-2.93857	-2.94802	-2.97367	-4.11842
9007990	-2.93685	-2.93862	-2.94807	-2.97372	-4.1185
9008000	-2.93689	-2.93866	-2.94811	-2.97377	-4.11858
9008010	-2.93694	-2.93871	-2.94816	-2.97381	-4.11865
9008020	-2.93698	-2.93875	-2.9482	-2.97386	-4.11873
9008030	-2.93702	-2.9388	-2.94825	-2.9739	-4.11881
9008040	-2.93707	-2.93884	-2.94829	-2.97395	-4.11889
9008050	-2.93711	-2.93888	-2.94834	-2.97399	-4.11897
9008060	-2.93716	-2.93893	-2.94838	-2.97404	-4.11905
9008070	-2.9372	-2.93897	-2.94843	-2.97408	-4.11913
9008080	-2.93724	-2.93902	-2.94847	-2.97413	-4.1192
9008090	-2.93729	-2.93906	-2.94852	-2.97417	-4.11928
9008100	-2.93733	-2.9391	-2.94856	-2.97422	-4.11936
9008110	-2.93738	-2.93915	-2.9486	-2.97427	-4.11944
9008120	-2.93742	-2.93919	-2.94865	-2.97431	-4.11952
9008130	-2.93747	-2.93924	-2.94869	-2.97436	-4.1196
9008140	-2.93751	-2.93928	-2.94874	-2.9744	-4.11968
9008150	-2.93755	-2.93933	-2.94878	-2.97445	-4.11975
9008160	-2.9376	-2.93937	-2.94883	-2.97449	-4.11983
9008170	-2.93764	-2.93941	-2.94887	-2.97454	-4.11991
9008180	-2.93769	-2.93946	-2.94892	-2.97458	-4.11999
9008190	-2.93773	-2.9395	-2.94896	-2.97463	-4.12007
9008200	-2.93778	-2.93955	-2.94901	-2.97468	-4.12015
9008210	-2.93782	-2.93959	-2.94905	-2.97472	-4.12023
9008220	-2.93786	-2.93964	-2.9491	-2.97477	-4.1203
9008230	-2.93791	-2.93968	-2.94914	-2.97481	-4.12038
9008240	-2.93795	-2.93972	-2.94919	-2.97486	-4.12046
9008250	-2.938	-2.93977	-2.94923	-2.9749	-4.12054
9008260	-2.93804	-2.93981	-2.94928	-2.97495	-4.12062
9008270	-2.93809	-2.93986	-2.94932	-2.97499	-4.1207
9008280	-2.93813	-2.9399	-2.94937	-2.97504	-4.12078
9008290	-2.93817	-2.93995	-2.94941	-2.97509	-4.12085
9008300	-2.93822	-2.93999	-2.94946	-2.97513	-4.12093
9008310	-2.93826	-2.94003	-2.9495	-2.97518	-4.12101
9008320	-2.93831	-2.94008	-2.94955	-2.97522	-4.12109
9008330	-2.93835	-2.94012	-2.94959	-2.97527	-4.12117
9008340	-2.93839	-2.94017	-2.94964	-2.97531	-4.12125
9008350	-2.93844	-2.94021	-2.94968	-2.97536	-4.12133
9008360	-2.93848	-2.94026	-2.94973	-2.9754	-4.1214
9008370	-2.93853	-2.9403	-2.94977	-2.97545	-4.12148
9008380	-2.93857	-2.94034	-2.94982	-2.97549	-4.12156
9008390	-2.93862	-2.94039	-2.94986	-2.97554	-4.12164
9008400	-2.93866	-2.94043	-2.9499	-2.97559	-4.12172
9008410	-2.9387	-2.94048	-2.94995	-2.97563	-4.1218
9008420	-2.93875	-2.94052	-2.94999	-2.97568	-4.12188
9008430	-2.93879	-2.94057	-2.95004	-2.97572	-4.12195
9008440	-2.93884	-2.94061	-2.95008	-2.97577	-4.12203
9008450	-2.93888	-2.94065	-2.95013	-2.97581	-4.12211
9008460	-2.93893	-2.9407	-2.95017	-2.97586	-4.12219
9008470	-2.93897	-2.94074	-2.95022	-2.9759	-4.12227
9008480	-2.93901	-2.94079	-2.95026	-2.97595	-4.12235
9008490	-2.93906	-2.94083	-2.95031	-2.976	-4.12243
9008500	-2.9391	-2.94088	-2.95035	-2.97604	-4.12251
9008510	-2.93915	-2.94092	-2.9504	-2.97609	-4.12258
9008520	-2.93919	-2.94096	-2.95044	-2.97613	-4.12266
9008530	-2.93924	-2.94101	-2.95049	-2.97618	-4.12274
9008540	-2.93928	-2.94105	-2.95053	-2.97622	-4.12282
9008550	-2.93932	-2.9411	-2.95058	-2.97627	-4.1229
9008560	-2.93937	-2.94114	-2.95062	-2.97631	-4.12298
9008570	-2.93941	-2.94119	-2.95067	-2.97636	-4.12306
9008580	-2.93946	-2.94123	-2.95071	-2.97641	-4.12313
9008590	-2.9395	-2.94128	-2.95076	-2.97645	-4.12321
9008600	-2.93955	-2.94132	-2.9508	-2.9765	-4.12329
9008610	-2.93959	-2.94136	-2.95085	-2.97654	-4.12337
9008620	-2.93963	-2.94141	-2.95089	-2.97659	-4.12345
9008630	-2.93968	-2.94145	-2.95094	-2.97663	-4.12353
9008640	-2.93972	-2.9415	-2.95098	-2.97668	-4.12361
9008650	-2.93977	-2.94154	-2.95103	-2.97672	-4.12369
9008660	-2.93981	-2.94159	-2.95107	-2.97677	-4.12376
9008670	-2.93986	-2.94163	-2.95112	-2.97682	-4.12384
9008680	-2.9399	-2.94167	-2.95116	-2.97686	-4.12392
9008690	-2.93994	-2.94172	-2.95121	-2.97691	-4.124
9008700	-2.93999	-2.94176	-2.95125	-2.97695	-4.12408
9008710	-2.94003	-2.94181	-2.9513	-2.977	-4.12416
9008720	-2.94008	-2.94185	-2.95134	-2.97704	-4.12424
9008730	-2.94012	-2.9419	-2.95138	-2.97709	-4.12431
9008740	-2.94017	-2.94194	-2.95143	-2.97713	-4.12439
9008750	-2.94021	-2.94198	-2.95147	-2.97718	-4.12447
9008760	-2.94025	-2.94203	-2.95152	-2.97723	-4.12455
9008770	-2.9403	-2.94207	-2.95156	-2.97727	-4.12463
9008780	-2.94034	-2.94212	-2.95161	-2.97732	-4.12471
9008790	-2.94039	-2.94216	-2.95165	-2.97736	-4.12479
9008800	-2.94043	-2.94221	-2.9517	-2.97741	-4.12487
9008810	-2.94047	-2.94225	-2.95174	-2.97745	-4.12494
9008820	-2.94052	-2.94229	-2.95179	-2.9775	-4.12502
9008830	-2.94056	-2.94234	-2.95183	-2.97754	-4.1251
9008840	-2.94061	-2.94238	-2.95188	-2.97759	-4.12518
9008850	-2.94065	-2.94243	-2.95192	-2.97764	-4.12526
9008860	-2.9407	-2.94247	-2.95197	-2.97768	-4.12534
9008870	-2.94074	-2.94252	-2.95201	-2.97773	-4.12542
9008880	-2.94078	-2.94256	-2.95206	-2.97777	-4.1255
9008890	-2.94083	-2.9426	-2.9521	-2.97782	-4.12557
9008900	-2.94087	-2.94265	-2.95215	-2.97786	-4.12565
9008910	-2.94092	-2.94269	-2.95219	-2.97791	-4.12573
9008920	-2.94096	-2.94274	-2.95224	-2.97795	-4.12581
9008930	-2.94101	-2.94278	-2.95228	-2.978	-4.12589
9008940	-2.94105	-2.94283	-2.95233	-2.97805	-4.12597
9008950	-2.94109	-2.94287	-2.95237	-2.97809	-4.12605
9008960	-2.94114	-2.94291	-2.95242	-2.97814	-4.12612
9008970	-2.94118	-2.94296	-2.95246	-2.97818	-4.1262
9008980	-2.94123	-2.943	-2.95251	-2.97823	-4.12628
9008990	-2.94127	-2.94305	-2.95255	-2.97827	-4.12636
9009000	-2.94132	-2.94309	-2.9526	-2.97832	-4.12644
9009010	-2.94136	-2.94314	-2.95264	-2.97836	-4.12652
9009020	-2.94141	-2.94318	-2.95269	-2.97841	-4.1266
9009030	-2.94145	-2.94323	-2.95273	-2.97846	-4.12668
9009040	-2.94149	-2.94327	-2.95278	-2.9785	-4.12675
9009050	-2.94154	-2.94331	-2.95282	-2.97855	-4.12683
9009060	-2.94158	-2.94336	-2.95287	-2.97859	-4.12691
9009070	-2.94163	-2.9434	-2.95291	-2.97864	-4.12699
9009080	-2.94167	-2.94345	-2.95296	-2.97868	-4.12707
9009090	-2.94172	-2.94349	-2.953	-2.97873	-4.12715
9009100	-2.94176	-2.94354	-2.95305	-2.97877	-4.12723
9009110	-2.9418	-2.94358	-2.95309	-2.97882	-4.12731
9009120	-2.94185	-2.94362	-2.95314	-2.97887	-4.12738
9009130	-2.94189	-2.94367	-2.95318	-2.97891	-4.12746
9009140	-2.94194	-2.94371	-2.95322	-2.97896	-4.12754
9009150	-2.94198	-2.94376	-2.95327	-2.979	-4.12762
9009160	-2.94203	-2.9438	-2.95331	-2.97905	-4.1277
9009170	-2.94207	-2.94385	-2.95336	-2.97909	-4.12778
9009180	-2.94211	-2.94389	-2.9534	-2.97914	-4.12786
9009190	-2.94216	-2.94394	-2.95345	-2.97918	-4.12794
9009200	-2.9422	-2.94398	-2.95349	-2.97923	-4.12802
9009210	-2.94225	-2.94402	-2.95354	-2.97928	-4.12809
9009220	-2.94229	-2.94407	-2.95358	-2.97932	-4.12817
9009230	-2.94234	-2.94411	-2.95363	-2.97937	-4.12825
9009240	-2.94238	-2.94416	-2.95367	-2.97941	-4.12833
9009250	-2.94242	-2.9442	-2.95372	-2.97946	-4.12841
9009260	-2.94247	-2.94425	-2.95376	-2.9795	-4.12849
9009270	-2.94251	-2.94429	-2.95381	-2.97955	-4.12857
9009280	-2.94256	-2.94433	-2.95385	-2.9796	-4.12865
9009290	-2.9426	-2.94438	-2.9539	-2.97964	-4.12872
9009300	-2.94265	-2.94442	-2.95394	-2.97969	-4.1288
9009310	-2.94269	-2.94447	-2.95399	-2.97973	-4.12888
9009320	-2.94273	-2.94451	-2.95403	-2.97978	-4.12896
9009330	-2.94278	-2.94456	-2.95408	-2.97982	-4.12904
9009340	-2.94282	-2.9446	-2.95412	-2.97987	-4.12912
9009350	-2.94287	-2.94464	-2.95417	-2.97991	-4.1292
9009360	-2.94291	-2.94469	-2.95421	-2.97996	-4.12928
9009370	-2.94296	-2.94473	-2.95426	-2.98001	-4.12935
9009380	-2.943	-2.94478	-2.9543	-2.98005	-4.12943
9009390	-2.94304	-2.94482	-2.95435	-2.9801	-4.12951
9009400	-2.94309	-2.94487	-2.95439	-2.98014	-4.12959
9009410	-2.94313	-2.94491	-2.95444	-2.98019	-4.12967
9009420	-2.94318	-2.94496	-2.95448	-2.98023	-4.12975
9009430	-2.94322	-2.945	-2.95453	-2.98028	-4.12983
9009440	-2.94327	-2.94504	-2.95457	-2.98033	-4.12991
9009450	-2.94331	-2.94509	-2.95462	-2.98037	-4.12999
9009460	-2.94335	-2.94513	-2.95466	-2.98042	-4.13006
9009470	-2.9434	-2.94518	-2.95471	-2.98046	-4.13014
9009480	-2.94344	-2.94522	-2.95475	-2.98051	-4.13022
9009490	-2.94349	-2.94527	-2.9548	-2.98055	-4.1303
9009500	-2.94353	-2.94531	-2.95484	-2.9806	-4.13038
9009510	-2.94358	-2.94535	-2.95489	-2.98064	-4.13046
9009520	-2.94362	-2.9454	-2.95493	-2.98069	-4.13054
9009530	-2.94367	-2.94544	-2.95498	-2.98074	-4.13062
9009540	-2.94371	-2.94549	-2.95502	-2.98078	-4.13069
9009550	-2.94375	-2.94553	-2.95507	-2.98083	-4.13077
9009560	-2.9438	-2.94558	-2.95511	-2.98087	-4.13085
9009570	-2.94384	-2.94562	-2.95516	-2.98092	-4.13093
9009580	-2.94389	-2.94567	-2.9552	-2.98096	-4.13101
9009590	-2.94393	-2.94571	-2.95525	-2.98101	-4.13109
9009600	-2.94398	-2.94575	-2.95529	-2.98106	-4.13117
9009610	-2.94402	-2.9458	-2.95534	-2.9811	-4.13125
9009620	-2.94406	-2.94584	-2.95538	-2.98115	-4.13133
9009630	-2.94411	-2.94589	-2.95543	-2.98119	-4.1314
9009640	-2.94415	-2.94593	-2.95547	-2.98124	-4.13148
9009650	-2.9442	-2.94598	-2.95552	-2.98128	-4.13156
9009660	-2.94424	-2.94602	-2.95556	-2.98133	-4.13164
9009670	-2.94429	-2.94607	-2.95561	-2.98137	-4.13172
9009680	-2.94433	-2.94611	-2.95565	-2.98142	-4.1318
9009690	-2.94437	-2.94615	-2.9557	-2.98147	-4.13188
9009700	-2.94442	-2.9462	-2.95574	-2.98151	-4.13196
9009710	-2.94446	-2.94624	-2.95579	-2.98156	-4.13204
9009720	-2.94451	-2.94629	-2.95583	-2.9816	-4.13211
9009730	-2.94455	-2.94633	-2.95588	-2.98165	-4.13219
9009740	-2.9446	-2.94638	-2.95592	-2.98169	-4.13227
9009750	-2.94464	-2.94642	-2.95597	-2.98174	-4.13235
9009760	-2.94469	-2.94646	-2.95601	-2.98179	-4.13243
9009770	-2.94473	-2.94651	-2.95606	-2.98183	-4.13251
9009780	-2.94477	-2.94655	-2.9561	-2.98188	-4.13259
9009790	-2.94482	-2.9466	-2.95615	-2.98192	-4.13267
9009800	-2.94486	-2.94664	-2.95619	-2.98197	-4.13275
9009810	-2.94491	-2.94669	-2.95624	-2.98201	-4.13282
9009820	-2.94495	-2.94673	-2.95628	-2.98206	-4.1329
9009830	-2.945	-2.94678	-2.95633	-2.9821	-4.13298
9009840	-2.94504	-2.94682	-2.95637	-2.98215	-4.13306
9009850	-2.94508	-2.94686	-2.95642	-2.9822	-4.13314
9009860	-2.94513	-2.94691	-2.95646	-2.98224	-4.13322
9009870	-2.94517	-2.94695	-2.95651	-2.98229	-4.1333
9009880	-2.94522	-2.947	-2.95655	-2.98233	-4.13338
9009890	-2.94526	-2.94704	-2.95659	-2.98238	-4.13346
9009900	-2.94531	-2.94709	-2.95664	-2.98242	-4.13353
9009910	-2.94535	-2.94713	-2.95668	-2.98247	-4.13361
9009920	-2.9454	-2.94718	-2.95673	-2.98252	-4.13369
9009930	-2.94544	-2.94722	-2.95677	-2.98256	-4.13377
9009940	-2.94548	-2.94726	-2.95682	-2.98261	-4.13385
9009950	-2.94553	-2.94731	-2.95686	-2.98265	-4.13393
9009960	-2.94557	-2.94735	-2.95691	-2.9827	-4.13401
9009970	-2.94562	-2.9474	-2.95695	-2.98274	-4.13409
9009980	-2.94566	-2.94744	-2.957	-2.98279	-4.13417
9009990	-2.94571	-2.94749	-2.95704	-2.98284	-4.13425
9010000	-2.94575	-2.94753	-2.95709	-2.98288	-4.13432
9010010	-2.94579	-2.94758	-2.95713	-2.98293	-4.1344
9010020	-2.94584	-2.94762	-2.95718	-2.98297	-4.13448
9010030	-2.94588	-2.94766	-2.95722	-2.98302	-4.13456
9010040	-2.94593	-2.94771	-2.95727	-2.98306	-4.13464
9010050	-2.94597	-2.94775	-2.95731	-2.98311	-4.13472
9010060	-2.94602	-2.9478	-2.95736	-2.98316	-4.1348
9010070	-2.94606	-2.94784	-2.9574	-2.9832	-4.13488
9010080	-2.94611	-2.94789	-2.95745	-2.98325	-4.13496
9010090	-2.94615	-2.94793	-2.95749	-2.98329	-4.13503
9010100	-2.94619	-2.94798	-2.95754	-2.98334	-4.13511
9010110	-2.94624	-2.94802	-2.95758	-2.98338	-4.13519
9010120	-2.94628	-2.94806	-2.95763	-2.98343	-4.13527
9010130	-2.94633	-2.94811	-2.95767	-2.98347	-4.13535
9010140	-2.94637	-2.94815	-2.95772	-2.98352	-4.13543
9010150	-2.94642	-2.9482	-2.95776	-2.98357	-4.13551
9010160	-2.94646	-2.94824	-2.95781	-2.98361	-4.13559
9010170	-2.9465	-2.94829	-2.95785	-2.98366	-4.13567
9010180	-2.94655	-2.94833	-2.9579	-2.9837	-4.13575
9010190	-2.94659	-2.94838	-2.95794	-2.98375	-4.13582
9010200	-2.94664	-2.94842	-2.95799	-2.98379	-4.1359
9010210	-2.94668	-2.94846	-2.95803	-2.98384	-4.13598
9010220	-2.94673	-2.94851	-2.95808	-2.98389	-4.13606
9010230	-2.94677	-2.94855	-2.95812	-2.98393	-4.13614
9010240	-2.94682	-2.9486	-2.95817	-2.98398	-4.13622
9010250	-2.94686	-2.94864	-2.95821	-2.98402	-4.1363
9010260	-2.9469	-2.94869	-2.95826	-2.98407	-4.13638
9010270	-2.94695	-2.94873	-2.9583	-2.98411	-4.13646
9010280	-2.94699	-2.94878	-2.95835	-2.98416	-4.13654
9010290	-2.94704	-2.94882	-2.95839	-2.98421	-4.13661
9010300	-2.94708	-2.94886	-2.95844	-2.98425	-4.13669
9010310	-2.94713	-2.94891	-2.95848	-2.9843	-4.13677
9010320	-2.94717	-2.94895	-2.95853	-2.98434	-4.13685
9010330	-2.94722	-2.949	-2.95857	-2.98439	-4.13693
9010340	-2.94726	-2.94904	-2.95862	-2.98443	-4.13701
9010350	-2.9473	-2.94909	-2.95866	-2.98448	-4.13709
9010360	-2.94735	-2.94913	-2.95871	-2.98453	-4.13717
9010370	-2.94739	-2.94918	-2.95875	-2.98457	-4.13725
9010380	-2.94744	-2.94922	-2.9588	-2.98462	-4.13733
9010390	-2.94748	-2.94926	-2.95884	-2.98466	-4.1374
9010400	-2.94753	-2.94931	-2.95889	-2.98471	-4.13748
9010410	-2.94757	-2.94935	-2.95893	-2.98475	-4.13756
9010420	-2.94762	-2.9494	-2.95898	-2.9848	-4.13764
9010430	-2.94766	-2.94944	-2.95902	-2.98485	-4.13772
9010440	-2.9477	-2.94949	-2.95907	-2.98489	-4.1378
9010450	-2.94775	-2.94953	-2.95911	-2.98494	-4.13788
9010460	-2.94779	-2.94958	-2.95916	-2.98498	-4.13796
9010470	-2.94784	-2.94962	-2.9592	-2.98503	-4.13804
9010480	-2.94788	-2.94966	-2.95925	-2.98507	-4.13812
9010490	-2.94793	-2.94971	-2.95929	-2.98512	-4.13819
9010500	-2.94797	-2.94975	-2.95934	-2.98517	-4.13827
9010510	-2.94801	-2.9498	-2.95938	-2.98521	-4.13835
9010520	-2.94806	-2.94984	-2.95943	-2.98526	-4.13843
9010530	-2.9481	-2.94989	-2.95947	-2.9853	-4.13851
9010540	-2.94815	-2.94993	-2.95952	-2.98535	-4.13859
9010550	-2.94819	-2.94998	-2.95956	-2.98539	-4.13867
9010560	-2.94824	-2.95002	-2.95961	-2.98544	-4.13875
9010570	-2.94828	-2.95006	-2.95965	-2.98549	-4.13883
9010580	-2.94833	-2.95011	-2.9597	-2.98553	-4.13891
9010590	-2.94837	-2.95015	-2.95974	-2.98558	-4.13899
9010600	-2.94841	-2.9502	-2.95979	-2.98562	-4.13906
9010610	-2.94846	-2.95024	-2.95983	-2.98567	-4.13914
9010620	-2.9485	-2.95029	-2.95988	-2.98571	-4.13922
9010630	-2.94855	-2.95033	-2.95992	-2.98576	-4.1393
9010640	-2.94859	-2.95038	-2.95997	-2.98581	-4.13938
9010650	-2.94864	-2.95042	-2.96001	-2.98585	-4.13946
9010660	-2.94868	-2.95047	-2.96006	-2.9859	-4.13954
9010670	-2.94873	-2.95051	-2.96011	-2.98594	-4.13962
9010680	-2.94877	-2.95055	-2.96015	-2.98599	-4.1397
9010690	-2.94881	-2.9506	-2.9602	-2.98603	-4.13978
9010700	-2.94886	-2.95064	-2.96024	-2.98608	-4.13986
9010710	-2.9489	-2.95069	-2.96029	-2.98613	-4.13993
9010720	-2.94895	-2.95073	-2.96033	-2.98617	-4.14001
9010730	-2.94899	-2.95078	-2.96038	-2.98622	-4.14009
9010740	-2.94904	-2.95082	-2.96042	-2.98626	-4.14017
9010750	-2.94908	-2.95087	-2.96047	-2.98631	-4.14025
9010760	-2.94913	-2.95091	-2.96051	-2.98635	-4.14033
9010770	-2.94917	-2.95095	-2.96056	-2.9864	-4.14041
9010780	-2.94921	-2.951	-2.9606	-2.98645	-4.14049
9010790	-2.94926	-2.95104	-2.96065	-2.98649	-4.14057
9010800	-2.9493	-2.95109	-2.96069	-2.98654	-4.14065
9010810	-2.94935	-2.95113	-2.96074	-2.98658	-4.14073
9010820	-2.94939	-2.95118	-2.96078	-2.98663	-4.1408
9010830	-2.94944	-2.95122	-2.96083	-2.98667	-4.14088
9010840	-2.94948	-2.95127	-2.96087	-2.98672	-4.14096
9010850	-2.94953	-2.95131	-2.96092	-2.98677	-4.14104
9010860	-2.94957	-2.95135	-2.96096	-2.98681	-4.14112
9010870	-2.94961	-2.9514	-2.96101	-2.98686	-4.1412
9010880	-2.94966	-2.95144	-2.96105	-2.9869	-4.14128
9010890	-2.9497	-2.95149	-2.9611	-2.98695	-4.14136
9010900	-2.94975	-2.95153	-2.96114	-2.98699	-4.14144
9010910	-2.94979	-2.95158	-2.96119	-2.98704	-4.14152
9010920	-2.94984	-2.95162	-2.96123	-2.98709	-4.1416
9010930	-2.94988	-2.95167	-2.96128	-2.98713	-4.14167
9010940	-2.94993	-2.95171	-2.96132	-2.98718	-4.14175
9010950	-2.94997	-2.95176	-2.96137	-2.98722	-4.14183
9010960	-2.95001	-2.9518	-2.96141	-2.98727	-4.14191
9010970	-2.95006	-2.95184	-2.96146	-2.98731	-4.14199
9010980	-2.9501	-2.95189	-2.9615	-2.98736	-4.14207
9010990	-2.95015	-2.95193	-2.96155	-2.98741	-4.14215
9011000	-2.95019	-2.95198	-2.96159	-2.98745	-4.14223
9011010	-2.95024	-2.95202	-2.96164	-2.9875	-4.14231
9011020	-2.95028	-2.95207	-2.96168	-2.98754	-4.14239
9011030	-2.95033	-2.95211	-2.96173	-2.98759	-4.14247
9011040	-2.95037	-2.95216	-2.96177	-2.98764	-4.14254
9011050	-2.95041	-2.9522	-2.96182	-2.98768	-4.14262
9011060	-2.95046	-2.95225	-2.96186	-2.98773	-4.1427
9011070	-2.9505	-2.95229	-2.96191	-2.98777	-4.14278
9011080	-2.95055	-2.95233	-2.96195	-2.98782	-4.14286
9011090	-2.95059	-2.95238	-2.962	-2.98786	-4.14294
9011100	-2.95064	-2.95242	-2.96204	-2.98791	-4.14302
9011110	-2.95068	-2.95247	-2.96209	-2.98796	-4.1431
9011120	-2.95073	-2.95251	-2.96213	-2.988	-4.14318
9011130	-2.95077	-2.95256	-2.96218	-2.98805	-4.14326
9011140	-2.95082	-2.9526	-2.96222	-2.98809	-4.14334
9011150	-2.95086	-2.95265	-2.96227	-2.98814	-4.14342
9011160	-2.9509	-2.95269	-2.96231	-2.98818	-4.14349
9011170	-2.95095	-2.95273	-2.96236	-2.98823	-4.14357
9011180	-2.95099	-2.95278	-2.9624	-2.98828	-4.14365
9011190	-2.95104	-2.95282	-2.96245	-2.98832	-4.14373
9011200	-2.95108	-2.95287	-2.96249	-2.98837	-4.14381
9011210	-2.95113	-2.95291	-2.96254	-2.98841	-4.14389
9011220	-2.95117	-2.95296	-2.96258	-2.98846	-4.14397
9011230	-2.95122	-2.953	-2.96263	-2.9885	-4.14405
9011240	-2.95126	-2.95305	-2.96267	-2.98855	-4.14413
9011250	-2.9513	-2.95309	-2.96272	-2.9886	-4.14421
9011260	-2.95135	-2.95314	-2.96276	-2.98864	-4.14429
9011270	-2.95139	-2.95318	-2.96281	-2.98869	-4.14437
9011280	-2.95144	-2.95322	-2.96285	-2.98873	-4.14445
9011290	-2.95148	-2.95327	-2.9629	-2.98878	-4.14452
9011300	-2.95153	-2.95331	-2.96294	-2.98883	-4.1446
9011310	-2.95157	-2.95336	-2.96299	-2.98887	-4.14468
9011320	-2.95162	-2.9534	-2.96303	-2.98892	-4.14476
9011330	-2.95166	-2.95345	-2.96308	-2.98896	-4.14484
9011340	-2.9517	-2.95349	-2.96312	-2.98901	-4.14492
9011350	-2.95175	-2.95354	-2.96317	-2.98905	-4.145
9011360	-2.95179	-2.95358	-2.96321	-2.9891	-4.14508
9011370	-2.95184	-2.95363	-2.96326	-2.98915	-4.14516
9011380	-2.95188	-2.95367	-2.9633	-2.98919	-4.14524
9011390	-2.95193	-2.95371	-2.96335	-2.98924	-4.14532
9011400	-2.95197	-2.95376	-2.96339	-2.98928	-4.1454
9011410	-2.95202	-2.9538	-2.96344	-2.98933	-4.14547
9011420	-2.95206	-2.95385	-2.96349	-2.98937	-4.14555
9011430	-2.95211	-2.95389	-2.96353	-2.98942	-4.14563
9011440	-2.95215	-2.95394	-2.96358	-2.98947	-4.14571
9011450	-2.95219	-2.95398	-2.96362	-2.98951	-4.14579
9011460	-2.95224	-2.95403	-2.96367	-2.98956	-4.14587
9011470	-2.95228	-2.95407	-2.96371	-2.9896	-4.14595
9011480	-2.95233	-2.95412	-2.96376	-2.98965	-4.14603
9011490	-2.95237	-2.95416	-2.9638	-2.9897	-4.14611
9011500	-2.95242	-2.9542	-2.96385	-2.98974	-4.14619
9011510	-2.95246	-2.95425	-2.96389	-2.98979	-4.14627
9011520	-2.95251	-2.95429	-2.96394	-2.98983	-4.14635
9011530	-2.95255	-2.95434	-2.96398	-2.98988	-4.14643
9011540	-2.9526	-2.95438	-2.96403	-2.98992	-4.1465
9011550	-2.95264	-2.95443	-2.96407	-2.98997	-4.14658
9011560	-2.95268	-2.95447	-2.96412	-2.99002	-4.14666
9011570	-2.95273	-2.95452	-2.96416	-2.99006	-4.14674
9011580	-2.95277	-2.95456	-2.96421	-2.99011	-4.14682
9011590	-2.95282	-2.95461	-2.96425	-2.99015	-4.1469
9011600	-2.95286	-2.95465	-2.9643	-2.9902	-4.14698
9011610	-2.95291	-2.95469	-2.96434	-2.99025	-4.14706
9011620	-2.95295	-2.95474	-2.96439	-2.99029	-4.14714
9011630	-2.953	-2.95478	-2.96443	-2.99034	-4.14722
9011640	-2.95304	-2.95483	-2.96448	-2.99038	-4.1473
9011650	-2.95308	-2.95487	-2.96452	-2.99043	-4.14738
9011660	-2.95313	-2.95492	-2.96457	-2.99047	-4.14746
9011670	-2.95317	-2.95496	-2.96461	-2.99052	-4.14754
9011680	-2.95322	-2.95501	-2.96466	-2.99057	-4.14761
9011690	-2.95326	-2.95505	-2.9647	-2.99061	-4.14769
9011700	-2.95331	-2.9551	-2.96475	-2.99066	-4.14777
9011710	-2.95335	-2.95514	-2.96479	-2.9907	-4.14785
9011720	-2.9534	-2.95519	-2.96484	-2.99075	-4.14793
9011730	-2.95344	-2.95523	-2.96488	-2.99079	-4.14801
9011740	-2.95349	-2.95527	-2.96493	-2.99084	-4.14809
9011750	-2.95353	-2.95532	-2.96497	-2.99089	-4.14817
9011760	-2.95357	-2.95536	-2.96502	-2.99093	-4.14825
9011770	-2.95362	-2.95541	-2.96506	-2.99098	-4.14833
9011780	-2.95366	-2.95545	-2.96511	-2.99102	-4.14841
9011790	-2.95371	-2.9555	-2.96515	-2.99107	-4.14849
9011800	-2.95375	-2.95554	-2.9652	-2.99112	-4.14857
9011810	-2.9538	-2.95559	-2.96524	-2.99116	-4.14865
9011820	-2.95384	-2.95563	-2.96529	-2.99121	-4.14872
9011830	-2.95389	-2.95568	-2.96533	-2.99125	-4.1488
9011840	-2.95393	-2.95572	-2.96538	-2.9913	-4.14888
9011850	-2.95398	-2.95576	-2.96543	-2.99134	-4.14896
9011860	-2.95402	-2.95581	-2.96547	-2.99139	-4.14904
9011870	-2.95406	-2.95585	-2.96552	-2.99144	-4.14912
9011880	-2.95411	-2.9559	-2.96556	-2.99148	-4.1492
9011890	-2.95415	-2.95594	-2.96561	-2.99153	-4.14928
9011900	-2.9542	-2.95599	-2.96565	-2.99157	-4.14936
9011910	-2.95424	-2.95603	-2.9657	-2.99162	-4.14944
9011920	-2.95429	-2.95608	-2.96574	-2.99167	-4.14952
9011930	-2.95433	-2.95612	-2.96579	-2.99171	-4.1496
9011940	-2.95438	-2.95617	-2.96583	-2.99176	-4.14968
9011950	-2.95442	-2.95621	-2.96588	-2.9918	-4.14976
9011960	-2.95447	-2.95626	-2.96592	-2.99185	-4.14984
9011970	-2.95451	-2.9563	-2.96597	-2.99189	-4.14991
9011980	-2.95455	-2.95634	-2.96601	-2.99194	-4.14999
9011990	-2.9546	-2.95639	-2.96606	-2.99199	-4.15007
9012000	-2.95464	-2.95643	-2.9661	-2.99203	-4.15015
9012010	-2.95469	-2.95648	-2.96615	-2.99208	-4.15023
9012020	-2.95473	-2.95652	-2.96619	-2.99212	-4.15031
9012030	-2.95478	-2.95657	-2.96624	-2.99217	-4.15039
9012040	-2.95482	-2.95661	-2.96628	-2.99222	-4.15047
9012050	-2.95487	-2.95666	-2.96633	-2.99226	-4.15055
9012060	-2.95491	-2.9567	-2.96637	-2.99231	-4.15063
9012070	-2.95496	-2.95675	-2.96642	-2.99235	-4.15071
9012080	-2.955	-2.95679	-2.96646	-2.9924	-4.15079
9012090	-2.95504	-2.95684	-2.96651	-2.99245	-4.15087
9012100	-2.95509	-2.95688	-2.96655	-2.99249	-4.15095
9012110	-2.95513	-2.95692	-2.9666	-2.99254	-4.15103
9012120	-2.95518	-2.95697	-2.96664	-2.99258	-4.1511
9012130	-2.95522	-2.95701	-2.96669	-2.99263	-4.15118
9012140	-2.95527	-2.95706	-2.96673	-2.99267	-4.15126
9012150	-2.95531	-2.9571	-2.96678	-2.99272	-4.15134
9012160	-2.95536	-2.95715	-2.96682	-2.99277	-4.15142
9012170	-2.9554	-2.95719	-2.96687	-2.99281	-4.1515
9012180	-2.95545	-2.95724	-2.96692	-2.99286	-4.15158
9012190	-2.95549	-2.95728	-2.96696	-2.9929	-4.15166
9012200	-2.95553	-2.95733	-2.96701	-2.99295	-4.15174
9012210	-2.95558	-2.95737	-2.96705	-2.993	-4.15182
9012220	-2.95562	-2.95742	-2.9671	-2.99304	-4.1519
9012230	-2.95567	-2.95746	-2.96714	-2.99309	-4.15198
9012240	-2.95571	-2.9575	-2.96719	-2.99313	-4.15206
9012250	-2.95576	-2.95755	-2.96723	-2.99318	-4.15214
9012260	-2.9558	-2.95759	-2.96728	-2.99322	-4.15222
9012270	-2.95585	-2.95764	-2.96732	-2.99327	-4.1523
9012280	-2.95589	-2.95768	-2.96737	-2.99332	-4.15237
9012290	-2.95594	-2.95773	-2.96741	-2.99336	-4.15245
9012300	-2.95598	-2.95777	-2.96746	-2.99341	-4.15253
9012310	-2.95603	-2.95782	-2.9675	-2.99345	-4.15261
9012320	-2.95607	-2.95786	-2.96755	-2.9935	-4.15269
9012330	-2.95611	-2.95791	-2.96759	-2.99355	-4.15277
9012340	-2.95616	-2.95795	-2.96764	-2.99359	-4.15285
9012350	-2.9562	-2.958	-2.96768	-2.99364	-4.15293
9012360	-2.95625	-2.95804	-2.96773	-2.99368	-4.15301
9012370	-2.95629	-2.95808	-2.96777	-2.99373	-4.15309
9012380	-2.95634	-2.95813	-2.96782	-2.99378	-4.15317
9012390	-2.95638	-2.95817	-2.96786	-2.99382	-4.15325
9012400	-2.95643	-2.95822	-2.96791	-2.99387	-4.15333
9012410	-2.95647	-2.95826	-2.96795	-2.99391	-4.15341
9012420	-2.95652	-2.95831	-2.968	-2.99396	-4.15349
9012430	-2.95656	-2.95835	-2.96804	-2.994	-4.15357
9012440	-2.9566	-2.9584	-2.96809	-2.99405	-4.15365
9012450	-2.95665	-2.95844	-2.96814	-2.9941	-4.15372
9012460	-2.95669	-2.95849	-2.96818	-2.99414	-4.1538
9012470	-2.95674	-2.95853	-2.96823	-2.99419	-4.15388
9012480	-2.95678	-2.95858	-2.96827	-2.99423	-4.15396
9012490	-2.95683	-2.95862	-2.96832	-2.99428	-4.15404
9012500	-2.95687	-2.95866	-2.96836	-2.99433	-4.15412
9012510	-2.95692	-2.95871	-2.96841	-2.99437	-4.1542
9012520	-2.95696	-2.95875	-2.96845	-2.99442	-4.15428
9012530	-2.95701	-2.9588	-2.9685	-2.99446	-4.15436
9012540	-2.95705	-2.95884	-2.96854	-2.99451	-4.15444
9012550	-2.9571	-2.95889	-2.96859	-2.99456	-4.15452
9012560	-2.95714	-2.95893	-2.96863	-2.9946	-4.1546
9012570	-2.95718	-2.95898	-2.96868	-2.99465	-4.15468
9012580	-2.95723	-2.95902	-2.96872	-2.99469	-4.15476
9012590	-2.95727	-2.95907	-2.96877	-2.99474	-4.15484
9012600	-2.95732	-2.95911	-2.96881	-2.99478	-4.15492
9012610	-2.95736	-2.95916	-2.96886	-2.99483	-4.155
9012620	-2.95741	-2.9592	-2.9689	-2.99488	-4.15508
9012630	-2.95745	-2.95925	-2.96895	-2.99492	-4.15515
9012640	-2.9575	-2.95929	-2.96899	-2.99497	-4.15523
9012650	-2.95754	-2.95933	-2.96904	-2.99501	-4.15531
9012660	-2.95759	-2.95938	-2.96908	-2.99506	-4.15539
9012670	-2.95763	-2.95942	-2.96913	-2.99511	-4.15547
9012680	-2.95768	-2.95947	-2.96917	-2.99515	-4.15555
9012690	-2.95772	-2.95951	-2.96922	-2.9952	-4.15563
9012700	-2.95776	-2.95956	-2.96927	-2.99524	-4.15571
9012710	-2.95781	-2.9596	-2.96931	-2.99529	-4.15579
9012720	-2.95785	-2.95965	-2.96936	-2.99534	-4.15587
9012730	-2.9579	-2.95969	-2.9694	-2.99538	-4.15595
9012740	-2.95794	-2.95974	-2.96945	-2.99543	-4.15603
9012750	-2.95799	-2.95978	-2.96949	-2.99547	-4.15611
9012760	-2.95803	-2.95983	-2.96954	-2.99552	-4.15619
9012770	-2.95808	-2.95987	-2.96958	-2.99557	-4.15627
9012780	-2.95812	-2.95992	-2.96963	-2.99561	-4.15635
9012790	-2.95817	-2.95996	-2.96967	-2.99566	-4.15643
9012800	-2.95821	-2.96	-2.96972	-2.9957	-4.15651
9012810	-2.95826	-2.96005	-2.96976	-2.99575	-4.15659
9012820	-2.9583	-2.96009	-2.96981	-2.99579	-4.15666
9012830	-2.95834	-2.96014	-2.96985	-2.99584	-4.15674
9012840	-2.95839	-2.96018	-2.9699	-2.99589	-4.15682
9012850	-2.95843	-2.96023	-2.96994	-2.99593	-4.1569
9012860	-2.95848	-2.96027	-2.96999	-2.99598	-4.15698
9012870	-2.95852	-2.96032	-2.97003	-2.99602	-4.15706
9012880	-2.95857	-2.96036	-2.97008	-2.99607	-4.15714
9012890	-2.95861	-2.96041	-2.97012	-2.99612	-4.15722
9012900	-2.95866	-2.96045	-2.97017	-2.99616	-4.1573
9012910	-2.9587	-2.9605	-2.97021	-2.99621	-4.15738
9012920	-2.95875	-2.96054	-2.97026	-2.99625	-4.15746
9012930	-2.95879	-2.96059	-2.97031	-2.9963	-4.15754
9012940	-2.95884	-2.96063	-2.97035	-2.99635	-4.15762
9012950	-2.95888	-2.96067	-2.9704	-2.99639	-4.1577
9012960	-2.95892	-2.96072	-2.97044	-2.99644	-4.15778
9012970	-2.95897	-2.96076	-2.97049	-2.99648	-4.15786
9012980	-2.95901	-2.96081	-2.97053	-2.99653	-4.15794
9012990	-2.95906	-2.96085	-2.97058	-2.99658	-4.15802
9013000	-2.9591	-2.9609	-2.97062	-2.99662	-4.1581
9013010	-2.95915	-2.96094	-2.97067	-2.99667	-4.15818
9013020	-2.95919	-2.96099	-2.97071	-2.99671	-4.15826
9013030	-2.95924	-2.96103	-2.97076	-2.99676	-4.15833
9013040	-2.95928	-2.96108	-2.9708	-2.99681	-4.15841
9013050	-2.95933	-2.96112	-2.97085	-2.99685	-4.15849
9013060	-2.95937	-2.96117	-2.97089	-2.9969	-4.15857
9013070	-2.95942	-2.96121	-2.97094	-2.99694	-4.15865
9013080	-2.95946	-2.96126	-2.97098	-2.99699	-4.15873
9013090	-2.9595	-2.9613	-2.97103	-2.99704	-4.15881
9013100	-2.95955	-2.96134	-2.97107	-2.99708	-4.15889
9013110	-2.95959	-2.96139	-2.97112	-2.99713	-4.15897
9013120	-2.95964	-2.96143	-2.97116	-2.99717	-4.15905
9013130	-2.95968	-2.96148	-2.97121	-2.99722	-4.15913
9013140	-2.95973	-2.96152	-2.97126	-2.99726	-4.15921
9013150	-2.95977	-2.96157	-2.9713	-2.99731	-4.15929
9013160	-2.95982	-2.96161	-2.97135	-2.99736	-4.15937
9013170	-2.95986	-2.96166	-2.97139	-2.9974	-4.15945
9013180	-2.95991	-2.9617	-2.97144	-2.99745	-4.15953
9013190	-2.95995	-2.96175	-2.97148	-2.99749	-4.15961
9013200	-2.96	-2.96179	-2.97153	-2.99754	-4.15969
9013210	-2.96004	-2.96184	-2.97157	-2.99759	-4.15977
9013220	-2.96009	-2.96188	-2.97162	-2.99763	-4.15985
9013230	-2.96013	-2.96193	-2.97166	-2.99768	-4.15993
9013240	-2.96017	-2.96197	-2.97171	-2.99772	-4.16001
9013250	-2.96022	-2.96202	-2.97175	-2.99777	-4.16009
9013260	-2.96026	-2.96206	-2.9718	-2.99782	-4.16017
9013270	-2.96031	-2.9621	-2.97184	-2.99786	-4.16024
9013280	-2.96035	-2.96215	-2.97189	-2.99791	-4.16032
9013290	-2.9604	-2.96219	-2.97193	-2.99795	-4.1604
9013300	-2.96044	-2.96224	-2.97198	-2.998	-4.16048
9013310	-2.96049	-2.96228	-2.97202	-2.99805	-4.16056
9013320	-2.96053	-2.96233	-2.97207	-2.99809	-4.16064
9013330	-2.96058	-2.96237	-2.97212	-2.99814	-4.16072
9013340	-2.96062	-2.96242	-2.97216	-2.99818	-4.1608
9013350	-2.96067	-2.96246	-2.97221	-2.99823	-4.16088
9013360	-2.96071	-2.96251	-2.97225	-2.99828	-4.16096
9013370	-2.96076	-2.96255	-2.9723	-2.99832	-4.16104
9013380	-2.9608	-2.9626	-2.97234	-2.99837	-4.16112
9013390	-2.96084	-2.96264	-2.97239	-2.99841	-4.1612
9013400	-2.96089	-2.96269	-2.97243	-2.99846	-4.16128
9013410	-2.96093	-2.96273	-2.97248	-2.99851	-4.16136
9013420	-2.96098	-2.96278	-2.97252	-2.99855	-4.16144
9013430	-2.96102	-2.96282	-2.97257	-2.9986	-4.16152
9013440	-2.96107	-2.96287	-2.97261	-2.99864	-4.1616
9013450	-2.96111	-2.96291	-2.97266	-2.99869	-4.16168
9013460	-2.96116	-2.96295	-2.9727	-2.99874	-4.16176
9013470	-2.9612	-2.963	-2.97275	-2.99878	-4.16184
9013480	-2.96125	-2.96304	-2.97279	-2.99883	-4.16192
9013490	-2.96129	-2.96309	-2.97284	-2.99887	-4.162
9013500	-2.96134	-2.96313	-2.97289	-2.99892	-4.16208
9013510	-2.96138	-2.96318	-2.97293	-2.99897	-4.16216
9013520	-2.96143	-2.96322	-2.97298	-2.99901	-4.16224
9013530	-2.96147	-2.96327	-2.97302	-2.99906	-4.16231
9013540	-2.96151	-2.96331	-2.97307	-2.9991	-4.16239
9013550	-2.96156	-2.96336	-2.97311	-2.99915	-4.16247
9013560	-2.9616	-2.9634	-2.97316	-2.9992	-4.16255
9013570	-2.96165	-2.96345	-2.9732	-2.99924	-4.16263
9013580	-2.96169	-2.96349	-2.97325	-2.99929	-4.16271
9013590	-2.96174	-2.96354	-2.97329	-2.99933	-4.16279
9013600	-2.96178	-2.96358	-2.97334	-2.99938	-4.16287
9013610	-2.96183	-2.96363	-2.97338	-2.99943	-4.16295
9013620	-2.96187	-2.96367	-2.97343	-2.99947	-4.16303
9013630	-2.96192	-2.96371	-2.97347	-2.99952	-4.16311
9013640	-2.96196	-2.96376	-2.97352	-2.99956	-4.16319
9013650	-2.96201	-2.9638	-2.97356	-2.99961	-4.16327
9013660	-2.96205	-2.96385	-2.97361	-2.99966	-4.16335
9013670	-2.9621	-2.96389	-2.97365	-2.9997	-4.16343
9013680	-2.96214	-2.96394	-2.9737	-2.99975	-4.16351
9013690	-2.96219	-2.96398	-2.97375	-2.99979	-4.16359
9013700	-2.96223	-2.96403	-2.97379	-2.99984	-4.16367
9013710	-2.96227	-2.96407	-2.97384	-2.99989	-4.16375
9013720	-2.96232	-2.96412	-2.97388	-2.99993	-4.16383
9013730	-2.96236	-2.96416	-2.97393	-2.99998	-4.16391
9013740	-2.96241	-2.96421	-2.97397	-3.00002	-4.16399
9013750	-2.96245	-2.96425	-2.97402	-3.00007	-4.16407
9013760	-2.9625	-2.9643	-2.97406	-3.00012	-4.16415
9013770	-2.96254	-2.96434	-2.97411	-3.00016	-4.16423
9013780	-2.96259	-2.96439	-2.97415	-3.00021	-4.16431
9013790	-2.96263	-2.96443	-2.9742	-3.00025	-4.16439
9013800	-2.96268	-2.96448	-2.97424	-3.0003	-4.16447
9013810	-2.96272	-2.96452	-2.97429	-3.00035	-4.16455
9013820	-2.96277	-2.96457	-2.97433	-3.00039	-4.16463
9013830	-2.96281	-2.96461	-2.97438	-3.00044	-4.16471
9013840	-2.96286	-2.96465	-2.97443	-3.00048	-4.16478
9013850	-2.9629	-2.9647	-2.97447	-3.00053	-4.16486
9013860	-2.96295	-2.96474	-2.97452	-3.00058	-4.16494
9013870	-2.96299	-2.96479	-2.97456	-3.00062	-4.16502
9013880	-2.96303	-2.96483	-2.97461	-3.00067	-4.1651
9013890	-2.96308	-2.96488	-2.97465	-3.00071	-4.16518
9013900	-2.96312	-2.96492	-2.9747	-3.00076	-4.16526
9013910	-2.96317	-2.96497	-2.97474	-3.00081	-4.16534
9013920	-2.96321	-2.96501	-2.97479	-3.00085	-4.16542
9013930	-2.96326	-2.96506	-2.97483	-3.0009	-4.1655
9013940	-2.9633	-2.9651	-2.97488	-3.00094	-4.16558
9013950	-2.96335	-2.96515	-2.97492	-3.00099	-4.16566
9013960	-2.96339	-2.96519	-2.97497	-3.00104	-4.16574
9013970	-2.96344	-2.96524	-2.97501	-3.00108	-4.16582
9013980	-2.96348	-2.96528	-2.97506	-3.00113	-4.1659
9013990	-2.96353	-2.96533	-2.9751	-3.00117	-4.16598
9014000	-2.96357	-2.96537	-2.97515	-3.00122	-4.16606
9014010	-2.96362	-2.96542	-2.9752	-3.00127	-4.16614
9014020	-2.96366	-2.96546	-2.97524	-3.00131	-4.16622
9014030	-2.96371	-2.96551	-2.97529	-3.00136	-4.1663
9014040	-2.96375	-2.96555	-2.97533	-3.0014	-4.16638
9014050	-2.96379	-2.96559	-2.97538	-3.00145	-4.16646
9014060	-2.96384	-2.96564	-2.97542	-3.0015	-4.16654
9014070	-2.96388	-2.96568	-2.97547	-3.00154	-4.16662
9014080	-2.96393	-2.96573	-2.97551	-3.00159	-4.1667
9014090	-2.96397	-2.96577	-2.97556	-3.00163	-4.16678
9014100	-2.96402	-2.96582	-2.9756	-3.00168	-4.16686
9014110	-2.96406	-2.96586	-2.97565	-3.00173	-4.16694
9014120	-2.96411	-2.96591	-2.97569	-3.00177	-4.16702
9014130	-2.96415	-2.96595	-2.97574	-3.00182	-4.1671
9014140	-2.9642	-2.966	-2.97578	-3.00186	-4.16718
9014150	-2.96424	-2.96604	-2.97583	-3.00191	-4.16726
9014160	-2.96429	-2.96609	-2.97588	-3.00196	-4.16734
9014170	-2.96433	-2.96613	-2.97592	-3.002	-4.16742
9014180	-2.96438	-2.96618	-2.97597	-3.00205	-4.1675
9014190	-2.96442	-2.96622	-2.97601	-3.00209	-4.16758
9014200	-2.96447	-2.96627	-2.97606	-3.00214	-4.16766
9014210	-2.96451	-2.96631	-2.9761	-3.00219	-4.16774
9014220	-2.96456	-2.96636	-2.97615	-3.00223	-4.16782
9014230	-2.9646	-2.9664	-2.97619	-3.00228	-4.16789
9014240	-2.96464	-2.96645	-2.97624	-3.00232	-4.16797
9014250	-2.96469	-2.96649	-2.97628	-3.00237	-4.16805
9014260	-2.96473	-2.96654	-2.97633	-3.00242	-4.16813
9014270	-2.96478	-2.96658	-2.97637	-3.00246	-4.16821
9014280	-2.96482	-2.96662	-2.97642	-3.00251	-4.16829
9014290	-2.96487	-2.96667	-2.97647	-3.00255	-4.16837
9014300	-2.96491	-2.96671	-2.97651	-3.0026	-4.16845
9014310	-2.96496	-2.96676	-2.97656	-3.00265	-4.16853
9014320	-2.965	-2.9668	-2.9766	-3.00269	-4.16861
9014330	-2.96505	-2.96685	-2.97665	-3.00274	-4.16869
9014340	-2.96509	-2.96689	-2.97669	-3.00279	-4.16877
9014350	-2.96514	-2.96694	-2.97674	-3.00283	-4.16885
9014360	-2.96518	-2.96698	-2.97678	-3.00288	-4.16893
9014370	-2.96523	-2.96703	-2.97683	-3.00292	-4.16901
9014380	-2.96527	-2.96707	-2.97687	-3.00297	-4.16909
9014390	-2.96532	-2.96712	-2.97692	-3.00302	-4.16917
9014400	-2.96536	-2.96716	-2.97696	-3.00306	-4.16925
9014410	-2.96541	-2.96721	-2.97701	-3.00311	-4.16933
9014420	-2.96545	-2.96725	-2.97705	-3.00315	-4.16941
9014430	-2.9655	-2.9673	-2.9771	-3.0032	-4.16949
9014440	-2.96554	-2.96734	-2.97715	-3.00325	-4.16957
9014450	-2.96558	-2.96739	-2.97719	-3.00329	-4.16965
9014460	-2.96563	-2.96743	-2.97724	-3.00334	-4.16973
9014470	-2.96567	-2.96748	-2.97728	-3.00338	-4.16981
9014480	-2.96572	-2.96752	-2.97733	-3.00343	-4.16989
9014490	-2.96576	-2.96757	-2.97737	-3.00348	-4.16997
9014500	-2.96581	-2.96761	-2.97742	-3.00352	-4.17005
9014510	-2.96585	-2.96766	-2.97746	-3.00357	-4.17013
9014520	-2.9659	-2.9677	-2.97751	-3.00361	-4.17021
9014530	-2.96594	-2.96775	-2.97755	-3.00366	-4.17029
9014540	-2.96599	-2.96779	-2.9776	-3.00371	-4.17037
9014550	-2.96603	-2.96783	-2.97764	-3.00375	-4.17045
9014560	-2.96608	-2.96788	-2.97769	-3.0038	-4.17053
9014570	-2.96612	-2.96792	-2.97774	-3.00384	-4.17061
9014580	-2.96617	-2.96797	-2.97778	-3.00389	-4.17069
9014590	-2.96621	-2.96801	-2.97783	-3.00394	-4.17077
9014600	-2.96626	-2.96806	-2.97787	-3.00398	-4.17085
9014610	-2.9663	-2.9681	-2.97792	-3.00403	-4.17093
9014620	-2.96635	-2.96815	-2.97796	-3.00408	-4.17101
9014630	-2.96639	-2.96819	-2.97801	-3.00412	-4.17109
9014640	-2.96644	-2.96824	-2.97805	-3.00417	-4.17117
9014650	-2.96648	-2.96828	-2.9781	-3.00421	-4.17125
9014660	-2.96652	-2.96833	-2.97814	-3.00426	-4.17133
9014670	-2.96657	-2.96837	-2.97819	-3.00431	-4.17141
9014680	-2.96661	-2.96842	-2.97823	-3.00435	-4.17149
9014690	-2.96666	-2.96846	-2.97828	-3.0044	-4.17157
9014700	-2.9667	-2.96851	-2.97833	-3.00444	-4.17165
9014710	-2.96675	-2.96855	-2.97837	-3.00449	-4.17173
9014720	-2.96679	-2.9686	-2.97842	-3.00454	-4.17181
9014730	-2.96684	-2.96864	-2.97846	-3.00458	-4.17189
9014740	-2.96688	-2.96869	-2.97851	-3.00463	-4.17197
9014750	-2.96693	-2.96873	-2.97855	-3.00467	-4.17205
9014760	-2.96697	-2.96878	-2.9786	-3.00472	-4.17213
9014770	-2.96702	-2.96882	-2.97864	-3.00477	-4.17221
9014780	-2.96706	-2.96887	-2.97869	-3.00481	-4.17229
9014790	-2.96711	-2.96891	-2.97873	-3.00486	-4.17237
9014800	-2.96715	-2.96896	-2.97878	-3.0049	-4.17245
9014810	-2.9672	-2.969	-2.97882	-3.00495	-4.17253
9014820	-2.96724	-2.96905	-2.97887	-3.005	-4.17261
9014830	-2.96729	-2.96909	-2.97892	-3.00504	-4.17269
9014840	-2.96733	-2.96913	-2.97896	-3.00509	-4.17277
9014850	-2.96738	-2.96918	-2.97901	-3.00514	-4.17285
9014860	-2.96742	-2.96922	-2.97905	-3.00518	-4.17293
9014870	-2.96747	-2.96927	-2.9791	-3.00523	-4.17301
9014880	-2.96751	-2.96931	-2.97914	-3.00527	-4.17309
9014890	-2.96756	-2.96936	-2.97919	-3.00532	-4.17317
9014900	-2.9676	-2.9694	-2.97923	-3.00537	-4.17325
9014910	-2.96764	-2.96945	-2.97928	-3.00541	-4.17332
9014920	-2.96769	-2.96949	-2.97932	-3.00546	-4.1734
9014930	-2.96773	-2.96954	-2.97937	-3.0055	-4.17348
9014940	-2.96778	-2.96958	-2.97942	-3.00555	-4.17356
9014950	-2.96782	-2.96963	-2.97946	-3.0056	-4.17364
9014960	-2.96787	-2.96967	-2.97951	-3.00564	-4.17372
9014970	-2.96791	-2.96972	-2.97955	-3.00569	-4.1738
9014980	-2.96796	-2.96976	-2.9796	-3.00573	-4.17388
9014990	-2.968	-2.96981	-2.97964	-3.00578	-4.17396
9015000	-2.96805	-2.96985	-2.97969	-3.00583	-4.17404
9015010	-2.96809	-2.9699	-2.97973	-3.00587	-4.17412
9015020	-2.96814	-2.96994	-2.97978	-3.00592	-4.1742
9015030	-2.96818	-2.96999	-2.97982	-3.00597	-4.17428
9015040	-2.96823	-2.97003	-2.97987	-3.00601	-4.17436
9015050	-2.96827	-2.97008	-2.97991	-3.00606	-4.17444
9015060	-2.96832	-2.97012	-2.97996	-3.0061	-4.17452
9015070	-2.96836	-2.97017	-2.98001	-3.00615	-4.1746
9015080	-2.96841	-2.97021	-2.98005	-3.0062	-4.17468
9015090	-2.96845	-2.97026	-2.9801	-3.00624	-4.17476
9015100	-2.9685	-2.9703	-2.98014	-3.00629	-4.17484
9015110	-2.96854	-2.97035	-2.98019	-3.00633	-4.17492
9015120	-2.96859	-2.97039	-2.98023	-3.00638	-4.175
9015130	-2.96863	-2.97044	-2.98028	-3.00643	-4.17508
9015140	-2.96868	-2.97048	-2.98032	-3.00647	-4.17516
9015150	-2.96872	-2.97053	-2.98037	-3.00652	-4.17524
9015160	-2.96877	-2.97057	-2.98041	-3.00657	-4.17532
9015170	-2.96881	-2.97062	-2.98046	-3.00661	-4.1754
9015180	-2.96885	-2.97066	-2.98051	-3.00666	-4.17548
9015190	-2.9689	-2.9707	-2.98055	-3.0067	-4.17556
9015200	-2.96894	-2.97075	-2.9806	-3.00675	-4.17564
9015210	-2.96899	-2.97079	-2.98064	-3.0068	-4.17572
9015220	-2.96903	-2.97084	-2.98069	-3.00684	-4.1758
9015230	-2.96908	-2.97088	-2.98073	-3.00689	-4.17588
9015240	-2.96912	-2.97093	-2.98078	-3.00693	-4.17596
9015250	-2.96917	-2.97097	-2.98082	-3.00698	-4.17604
9015260	-2.96921	-2.97102	-2.98087	-3.00703	-4.17612
9015270	-2.96926	-2.97106	-2.98091	-3.00707	-4.1762
9015280	-2.9693	-2.97111	-2.98096	-3.00712	-4.17628
9015290	-2.96935	-2.97115	-2.981	-3.00716	-4.17636
9015300	-2.96939	-2.9712	-2.98105	-3.00721	-4.17644
9015310	-2.96944	-2.97124	-2.9811	-3.00726	-4.17652
9015320	-2.96948	-2.97129	-2.98114	-3.0073	-4.1766
9015330	-2.96953	-2.97133	-2.98119	-3.00735	-4.17668
9015340	-2.96957	-2.97138	-2.98123	-3.0074	-4.17676
9015350	-2.96962	-2.97142	-2.98128	-3.00744	-4.17684
9015360	-2.96966	-2.97147	-2.98132	-3.00749	-4.17692
9015370	-2.96971	-2.97151	-2.98137	-3.00753	-4.177
9015380	-2.96975	-2.97156	-2.98141	-3.00758	-4.17708
9015390	-2.9698	-2.9716	-2.98146	-3.00763	-4.17716
9015400	-2.96984	-2.97165	-2.9815	-3.00767	-4.17724
9015410	-2.96989	-2.97169	-2.98155	-3.00772	-4.17732
9015420	-2.96993	-2.97174	-2.9816	-3.00776	-4.1774
9015430	-2.96998	-2.97178	-2.98164	-3.00781	-4.17748
9015440	-2.97002	-2.97183	-2.98169	-3.00786	-4.17756
9015450	-2.97007	-2.97187	-2.98173	-3.0079	-4.17764
9015460	-2.97011	-2.97192	-2.98178	-3.00795	-4.17772
9015470	-2.97016	-2.97196	-2.98182	-3.008	-4.1778
9015480	-2.9702	-2.97201	-2.98187	-3.00804	-4.17788
9015490	-2.97024	-2.97205	-2.98191	-3.00809	-4.17796
9015500	-2.97029	-2.9721	-2.98196	-3.00813	-4.17804
9015510	-2.97033	-2.97214	-2.982	-3.00818	-4.17812
9015520	-2.97038	-2.97219	-2.98205	-3.00823	-4.1782
9015530	-2.97042	-2.97223	-2.9821	-3.00827	-4.17828
9015540	-2.97047	-2.97228	-2.98214	-3.00832	-4.17836
9015550	-2.97051	-2.97232	-2.98219	-3.00836	-4.17844
9015560	-2.97056	-2.97237	-2.98223	-3.00841	-4.17852
9015570	-2.9706	-2.97241	-2.98228	-3.00846	-4.1786
9015580	-2.97065	-2.97246	-2.98232	-3.0085	-4.17868
9015590	-2.97069	-2.9725	-2.98237	-3.00855	-4.17876
9015600	-2.97074	-2.97255	-2.98241	-3.0086	-4.17884
9015610	-2.97078	-2.97259	-2.98246	-3.00864	-4.17892
9015620	-2.97083	-2.97264	-2.98251	-3.00869	-4.179
9015630	-2.97087	-2.97268	-2.98255	-3.00873	-4.17908
9015640	-2.97092	-2.97273	-2.9826	-3.00878	-4.17916
9015650	-2.97096	-2.97277	-2.98264	-3.00883	-4.17924
9015660	-2.97101	-2.97282	-2.98269	-3.00887	-4.17932
9015670	-2.97105	-2.97286	-2.98273	-3.00892	-4.1794
9015680	-2.9711	-2.9729	-2.98278	-3.00897	-4.17949
9015690	-2.97114	-2.97295	-2.98282	-3.00901	-4.17957
9015700	-2.97119	-2.97299	-2.98287	-3.00906	-4.17965
9015710	-2.97123	-2.97304	-2.98291	-3.0091	-4.17973
9015720	-2.97128	-2.97308	-2.98296	-3.00915	-4.17981
9015730	-2.97132	-2.97313	-2.98301	-3.0092	-4.17989
9015740	-2.97137	-2.97317	-2.98305	-3.00924	-4.17997
9015750	-2.97141	-2.97322	-2.9831	-3.00929	-4.18005
9015760	-2.97146	-2.97326	-2.98314	-3.00933	-4.18013
9015770	-2.9715	-2.97331	-2.98319	-3.00938	-4.18021
9015780	-2.97155	-2.97335	-2.98323	-3.00943	-4.18029
9015790	-2.97159	-2.9734	-2.98328	-3.00947	-4.18037
9015800	-2.97164	-2.97344	-2.98332	-3.00952	-4.18045
9015810	-2.97168	-2.97349	-2.98337	-3.00957	-4.18053
9015820	-2.97173	-2.97353	-2.98341	-3.00961	-4.18061
9015830	-2.97177	-2.97358	-2.98346	-3.00966	-4.18069
9015840	-2.97182	-2.97362	-2.98351	-3.0097	-4.18077
9015850	-2.97186	-2.97367	-2.98355	-3.00975	-4.18085
9015860	-2.97191	-2.97371	-2.9836	-3.0098	-4.18093
9015870	-2.97195	-2.97376	-2.98364	-3.00984	-4.18101
9015880	-2.97199	-2.9738	-2.98369	-3.00989	-4.18109
9015890	-2.97204	-2.97385	-2.98373	-3.00994	-4.18117
9015900	-2.97208	-2.97389	-2.98378	-3.00998	-4.18125
9015910	-2.97213	-2.97394	-2.98382	-3.01003	-4.18133
9015920	-2.97217	-2.97398	-2.98387	-3.01007	-4.18141
9015930	-2.97222	-2.97403	-2.98392	-3.01012	-4.18149
9015940	-2.97226	-2.97407	-2.98396	-3.01017	-4.18157
9015950	-2.97231	-2.97412	-2.98401	-3.01021	-4.18165
9015960	-2.97235	-2.97416	-2.98405	-3.01026	-4.18173
9015970	-2.9724	-2.97421	-2.9841	-3.0103	-4.18181
9015980	-2.97244	-2.97425	-2.98414	-3.01035	-4.18189
9015990	-2.97249	-2.9743	-2.98419	-3.0104	-4.18197
9016000	-2.97253	-2.97434	-2.98423	-3.01044	-4.18205
9016010	-2.97258	-2.97439	-2.98428	-3.01049	-4.18213
9016020	-2.97262	-2.97443	-2.98432	-3.01054	-4.18221
9016030	-2.97267	-2.97448	-2.98437	-3.01058	-4.18229
9016040	-2.97271	-2.97452	-2.98442	-3.01063	-4.18237
9016050	-2.97276	-2.97457	-2.98446	-3.01067	-4.18245
9016060	-2.9728	-2.97461	-2.98451	-3.01072	-4.18253
9016070	-2.97285	-2.97466	-2.98455	-3.01077	-4.18261
9016080	-2.97289	-2.9747	-2.9846	-3.01081	-4.18269
9016090	-2.97294	-2.97475	-2.98464	-3.01086	-4.18277
9016100	-2.97298	-2.97479	-2.98469	-3.01091	-4.18285
9016110	-2.97303	-2.97484	-2.98473	-3.01095	-4.18293
9016120	-2.97307	-2.97488	-2.98478	-3.011	-4.18301
9016130	-2.97312	-2.97493	-2.98483	-3.01104	-4.18309
9016140	-2.97316	-2.97497	-2.98487	-3.01109	-4.18317
9016150	-2.97321	-2.97502	-2.98492	-3.01114	-4.18325
9016160	-2.97325	-2.97506	-2.98496	-3.01118	-4.18333
9016170	-2.9733	-2.97511	-2.98501	-3.01123	-4.18341
9016180	-2.97334	-2.97515	-2.98505	-3.01128	-4.18349
9016190	-2.97339	-2.9752	-2.9851	-3.01132	-4.18357
9016200	-2.97343	-2.97524	-2.98514	-3.01137	-4.18365
9016210	-2.97348	-2.97529	-2.98519	-3.01141	-4.18373
9016220	-2.97352	-2.97533	-2.98523	-3.01146	-4.18381
9016230	-2.97357	-2.97538	-2.98528	-3.01151	-4.18389
9016240	-2.97361	-2.97542	-2.98533	-3.01155	-4.18397
9016250	-2.97366	-2.97547	-2.98537	-3.0116	-4.18405
9016260	-2.9737	-2.97551	-2.98542	-3.01165	-4.18413
9016270	-2.97375	-2.97556	-2.98546	-3.01169	-4.18421
9016280	-2.97379	-2.9756	-2.98551	-3.01174	-4.18429
9016290	-2.97384	-2.97565	-2.98555	-3.01178	-4.18437
9016300	-2.97388	-2.97569	-2.9856	-3.01183	-4.18445
9016310	-2.97393	-2.97574	-2.98564	-3.01188	-4.18453
9016320	-2.97397	-2.97578	-2.98569	-3.01192	-4.18461
9016330	-2.97402	-2.97583	-2.98574	-3.01197	-4.18469
9016340	-2.97406	-2.97587	-2.98578	-3.01202	-4.18477
9016350	-2.97411	-2.97592	-2.98583	-3.01206	-4.18485
9016360	-2.97415	-2.97596	-2.98587	-3.01211	-4.18493
9016370	-2.9742	-2.97601	-2.98592	-3.01215	-4.18502
9016380	-2.97424	-2.97605	-2.98596	-3.0122	-4.1851
9016390	-2.97429	-2.9761	-2.98601	-3.01225	-4.18518
9016400	-2.97433	-2.97614	-2.98605	-3.01229	-4.18526
9016410	-2.97438	-2.97619	-2.9861	-3.01234	-4.18534
9016420	-2.97442	-2.97623	-2.98615	-3.01238	-4.18542
9016430	-2.97446	-2.97628	-2.98619	-3.01243	-4.1855
9016440	-2.97451	-2.97632	-2.98624	-3.01248	-4.18558
9016450	-2.97455	-2.97637	-2.98628	-3.01252	-4.18566
9016460	-2.9746	-2.97641	-2.98633	-3.01257	-4.18574
9016470	-2.97464	-2.97646	-2.98637	-3.01262	-4.18582
9016480	-2.97469	-2.9765	-2.98642	-3.01266	-4.1859
9016490	-2.97473	-2.97655	-2.98646	-3.01271	-4.18598
9016500	-2.97478	-2.97659	-2.98651	-3.01275	-4.18606
9016510	-2.97482	-2.97664	-2.98656	-3.0128	-4.18614
9016520	-2.97487	-2.97668	-2.9866	-3.01285	-4.18622
9016530	-2.97491	-2.97673	-2.98665	-3.01289	-4.1863
9016540	-2.97496	-2.97677	-2.98669	-3.01294	-4.18638
9016550	-2.975	-2.97682	-2.98674	-3.01299	-4.18646
9016560	-2.97505	-2.97686	-2.98678	-3.01303	-4.18654
9016570	-2.97509	-2.97691	-2.98683	-3.01308	-4.18662
9016580	-2.97514	-2.97695	-2.98687	-3.01313	-4.1867
9016590	-2.97518	-2.977	-2.98692	-3.01317	-4.18678
9016600	-2.97523	-2.97704	-2.98697	-3.01322	-4.18686
9016610	-2.97527	-2.97709	-2.98701	-3.01326	-4.18694
9016620	-2.97532	-2.97713	-2.98706	-3.01331	-4.18702
9016630	-2.97536	-2.97718	-2.9871	-3.01336	-4.1871
9016640	-2.97541	-2.97722	-2.98715	-3.0134	-4.18718
9016650	-2.97545	-2.97727	-2.98719	-3.01345	-4.18726
9016660	-2.9755	-2.97731	-2.98724	-3.0135	-4.18734
9016670	-2.97554	-2.97736	-2.98728	-3.01354	-4.18742
9016680	-2.97559	-2.9774	-2.98733	-3.01359	-4.1875
9016690	-2.97563	-2.97745	-2.98738	-3.01363	-4.18758
9016700	-2.97568	-2.97749	-2.98742	-3.01368	-4.18766
9016710	-2.97572	-2.97754	-2.98747	-3.01373	-4.18774
9016720	-2.97577	-2.97758	-2.98751	-3.01377	-4.18782
9016730	-2.97581	-2.97763	-2.98756	-3.01382	-4.1879
9016740	-2.97586	-2.97767	-2.9876	-3.01387	-4.18798
9016750	-2.9759	-2.97772	-2.98765	-3.01391	-4.18806
9016760	-2.97595	-2.97776	-2.98769	-3.01396	-4.18815
9016770	-2.97599	-2.97781	-2.98774	-3.014	-4.18823
9016780	-2.97604	-2.97785	-2.98779	-3.01405	-4.18831
9016790	-2.97608	-2.9779	-2.98783	-3.0141	-4.18839
9016800	-2.97613	-2.97794	-2.98788	-3.01414	-4.18847
9016810	-2.97617	-2.97799	-2.98792	-3.01419	-4.18855
9016820	-2.97622	-2.97803	-2.98797	-3.01424	-4.18863
9016830	-2.97626	-2.97808	-2.98801	-3.01428	-4.18871
9016840	-2.97631	-2.97812	-2.98806	-3.01433	-4.18879
9016850	-2.97635	-2.97817	-2.9881	-3.01437	-4.18887
9016860	-2.9764	-2.97821	-2.98815	-3.01442	-4.18895
9016870	-2.97644	-2.97826	-2.9882	-3.01447	-4.18903
9016880	-2.97649	-2.9783	-2.98824	-3.01451	-4.18911
9016890	-2.97653	-2.97835	-2.98829	-3.01456	-4.18919
9016900	-2.97658	-2.97839	-2.98833	-3.01461	-4.18927
9016910	-2.97662	-2.97844	-2.98838	-3.01465	-4.18935
9016920	-2.97667	-2.97848	-2.98842	-3.0147	-4.18943
9016930	-2.97671	-2.97853	-2.98847	-3.01474	-4.18951
9016940	-2.97676	-2.97857	-2.98852	-3.01479	-4.18959
9016950	-2.9768	-2.97862	-2.98856	-3.01484	-4.18967
9016960	-2.97685	-2.97866	-2.98861	-3.01488	-4.18975
9016970	-2.97689	-2.97871	-2.98865	-3.01493	-4.18983
9016980	-2.97694	-2.97875	-2.9887	-3.01498	-4.18991
9016990	-2.97698	-2.9788	-2.98874	-3.01502	-4.18999
9017000	-2.97703	-2.97884	-2.98879	-3.01507	-4.19007
9017010	-2.97707	-2.97889	-2.98883	-3.01512	-4.19015
9017020	-2.97712	-2.97893	-2.98888	-3.01516	-4.19023
9017030	-2.97716	-2.97898	-2.98893	-3.01521	-4.19031
9017040	-2.97721	-2.97902	-2.98897	-3.01525	-4.19039
9017050	-2.97725	-2.97907	-2.98902	-3.0153	-4.19047
9017060	-2.9773	-2.97911	-2.98906	-3.01535	-4.19056
9017070	-2.97734	-2.97916	-2.98911	-3.01539	-4.19064
9017080	-2.97739	-2.9792	-2.98915	-3.01544	-4.19072
9017090	-2.97743	-2.97925	-2.9892	-3.01549	-4.1908
9017100	-2.97748	-2.97929	-2.98924	-3.01553	-4.19088
9017110	-2.97752	-2.97934	-2.98929	-3.01558	-4.19096
9017120	-2.97757	-2.97938	-2.98934	-3.01562	-4.19104
9017130	-2.97761	-2.97943	-2.98938	-3.01567	-4.19112
9017140	-2.97766	-2.97947	-2.98943	-3.01572	-4.1912
9017150	-2.9777	-2.97952	-2.98947	-3.01576	-4.19128
9017160	-2.97775	-2.97956	-2.98952	-3.01581	-4.19136
9017170	-2.97779	-2.97961	-2.98956	-3.01586	-4.19144
9017180	-2.97784	-2.97965	-2.98961	-3.0159	-4.19152
9017190	-2.97788	-2.9797	-2.98966	-3.01595	-4.1916
9017200	-2.97793	-2.97974	-2.9897	-3.016	-4.19168
9017210	-2.97797	-2.97979	-2.98975	-3.01604	-4.19176
9017220	-2.97802	-2.97983	-2.98979	-3.01609	-4.19184
9017230	-2.97806	-2.97988	-2.98984	-3.01613	-4.19192
9017240	-2.97811	-2.97992	-2.98988	-3.01618	-4.192
9017250	-2.97815	-2.97997	-2.98993	-3.01623	-4.19208
9017260	-2.9782	-2.98001	-2.98997	-3.01627	-4.19216
9017270	-2.97824	-2.98006	-2.99002	-3.01632	-4.19224
9017280	-2.97829	-2.9801	-2.99007	-3.01637	-4.19232
9017290	-2.97833	-2.98015	-2.99011	-3.01641	-4.1924
9017300	-2.97838	-2.98019	-2.99016	-3.01646	-4.19248
9017310	-2.97842	-2.98024	-2.9902	-3.0165	-4.19256
9017320	-2.97847	-2.98028	-2.99025	-3.01655	-4.19264
9017330	-2.97851	-2.98033	-2.99029	-3.0166	-4.19273
9017340	-2.97856	-2.98037	-2.99034	-3.01664	-4.19281
9017350	-2.9786	-2.98042	-2.99038	-3.01669	-4.19289
9017360	-2.97865	-2.98046	-2.99043	-3.01674	-4.19297
9017370	-2.97869	-2.98051	-2.99048	-3.01678	-4.19305
9017380	-2.97874	-2.98055	-2.99052	-3.01683	-4.19313
9017390	-2.97878	-2.9806	-2.99057	-3.01688	-4.19321
9017400	-2.97883	-2.98064	-2.99061	-3.01692	-4.19329
9017410	-2.97887	-2.98069	-2.99066	-3.01697	-4.19337
9017420	-2.97892	-2.98073	-2.9907	-3.01701	-4.19345
9017430	-2.97896	-2.98078	-2.99075	-3.01706	-4.19353
9017440	-2.97901	-2.98082	-2.9908	-3.01711	-4.19361
9017450	-2.97905	-2.98087	-2.99084	-3.01715	-4.19369
9017460	-2.9791	-2.98091	-2.99089	-3.0172	-4.19377
9017470	-2.97914	-2.98096	-2.99093	-3.01725	-4.19385
9017480	-2.97919	-2.981	-2.99098	-3.01729	-4.19393
9017490	-2.97923	-2.98105	-2.99102	-3.01734	-4.19401
9017500	-2.97928	-2.98109	-2.99107	-3.01738	-4.19409
9017510	-2.97932	-2.98114	-2.99112	-3.01743	-4.19417
9017520	-2.97937	-2.98118	-2.99116	-3.01748	-4.19425
9017530	-2.97941	-2.98123	-2.99121	-3.01752	-4.19433
9017540	-2.97946	-2.98127	-2.99125	-3.01757	-4.19441
9017550	-2.9795	-2.98132	-2.9913	-3.01762	-4.19449
9017560	-2.97955	-2.98136	-2.99134	-3.01766	-4.19458
9017570	-2.97959	-2.98141	-2.99139	-3.01771	-4.19466
9017580	-2.97964	-2.98146	-2.99143	-3.01776	-4.19474
9017590	-2.97968	-2.9815	-2.99148	-3.0178	-4.19482
9017600	-2.97973	-2.98155	-2.99153	-3.01785	-4.1949
9017610	-2.97977	-2.98159	-2.99157	-3.01789	-4.19498
9017620	-2.97982	-2.98164	-2.99162	-3.01794	-4.19506
9017630	-2.97986	-2.98168	-2.99166	-3.01799	-4.19514
9017640	-2.97991	-2.98173	-2.99171	-3.01803	-4.19522
9017650	-2.97995	-2.98177	-2.99175	-3.01808	-4.1953
9017660	-2.98	-2.98182	-2.9918	-3.01813	-4.19538
9017670	-2.98004	-2.98186	-2.99185	-3.01817	-4.19546
9017680	-2.98009	-2.98191	-2.99189	-3.01822	-4.19554
9017690	-2.98013	-2.98195	-2.99194	-3.01827	-4.19562
9017700	-2.98018	-2.982	-2.99198	-3.01831	-4.1957
9017710	-2.98022	-2.98204	-2.99203	-3.01836	-4.19578
9017720	-2.98027	-2.98209	-2.99207	-3.0184	-4.19586
9017730	-2.98031	-2.98213	-2.99212	-3.01845	-4.19594
9017740	-2.98036	-2.98218	-2.99216	-3.0185	-4.19602
9017750	-2.9804	-2.98222	-2.99221	-3.01854	-4.1961
9017760	-2.98045	-2.98227	-2.99226	-3.01859	-4.19618
9017770	-2.98049	-2.98231	-2.9923	-3.01864	-4.19627
9017780	-2.98054	-2.98236	-2.99235	-3.01868	-4.19635
9017790	-2.98058	-2.9824	-2.99239	-3.01873	-4.19643
9017800	-2.98063	-2.98245	-2.99244	-3.01878	-4.19651
9017810	-2.98067	-2.98249	-2.99248	-3.01882	-4.19659
9017820	-2.98072	-2.98254	-2.99253	-3.01887	-4.19667
9017830	-2.98076	-2.98258	-2.99258	-3.01891	-4.19675
9017840	-2.98081	-2.98263	-2.99262	-3.01896	-4.19683
9017850	-2.98085	-2.98267	-2.99267	-3.01901	-4.19691
9017860	-2.9809	-2.98272	-2.99271	-3.01905	-4.19699
9017870	-2.98094	-2.98276	-2.99276	-3.0191	-4.19707
9017880	-2.98099	-2.98281	-2.9928	-3.01915	-4.19715
9017890	-2.98103	-2.98285	-2.99285	-3.01919	-4.19723
9017900	-2.98108	-2.9829	-2.9929	-3.01924	-4.19731
9017910	-2.98112	-2.98294	-2.99294	-3.01929	-4.19739
9017920	-2.98117	-2.98299	-2.99299	-3.01933	-4.19747
9017930	-2.98121	-2.98303	-2.99303	-3.01938	-4.19755
9017940	-2.98126	-2.98308	-2.99308	-3.01943	-4.19763
9017950	-2.98131	-2.98312	-2.99312	-3.01947	-4.19771
9017960	-2.98135	-2.98317	-2.99317	-3.01952	-4.1978
9017970	-2.9814	-2.98321	-2.99322	-3.01956	-4.19788
9017980	-2.98144	-2.98326	-2.99326	-3.01961	-4.19796
9017990	-2.98149	-2.9833	-2.99331	-3.01966	-4.19804
9018000	-2.98153	-2.98335	-2.99335	-3.0197	-4.19812
9018010	-2.98158	-2.98339	-2.9934	-3.01975	-4.1982
9018020	-2.98162	-2.98344	-2.99344	-3.0198	-4.19828
9018030	-2.98167	-2.98348	-2.99349	-3.01984	-4.19836
9018040	-2.98171	-2.98353	-2.99354	-3.01989	-4.19844
9018050	-2.98176	-2.98357	-2.99358	-3.01994	-4.19852
9018060	-2.9818	-2.98362	-2.99363	-3.01998	-4.1986
9018070	-2.98185	-2.98367	-2.99367	-3.02003	-4.19868
9018080	-2.98189	-2.98371	-2.99372	-3.02007	-4.19876
9018090	-2.98194	-2.98376	-2.99376	-3.02012	-4.19884
9018100	-2.98198	-2.9838	-2.99381	-3.02017	-4.19892
9018110	-2.98203	-2.98385	-2.99386	-3.02021	-4.199
9018120	-2.98207	-2.98389	-2.9939	-3.02026	-4.19908
9018130	-2.98212	-2.98394	-2.99395	-3.02031	-4.19916
9018140	-2.98216	-2.98398	-2.99399	-3.02035	-4.19925
9018150	-2.98221	-2.98403	-2.99404	-3.0204	-4.19933
9018160	-2.98225	-2.98407	-2.99408	-3.02045	-4.19941
9018170	-2.9823	-2.98412	-2.99413	-3.02049	-4.19949
9018180	-2.98234	-2.98416	-2.99417	-3.02054	-4.19957
9018190	-2.98239	-2.98421	-2.99422	-3.02059	-4.19965
9018200	-2.98243	-2.98425	-2.99427	-3.02063	-4.19973
9018210	-2.98248	-2.9843	-2.99431	-3.02068	-4.19981
9018220	-2.98252	-2.98434	-2.99436	-3.02072	-4.19989
9018230	-2.98257	-2.98439	-2.9944	-3.02077	-4.19997
9018240	-2.98261	-2.98443	-2.99445	-3.02082	-4.20005
9018250	-2.98266	-2.98448	-2.99449	-3.02086	-4.20013
9018260	-2.9827	-2.98452	-2.99454	-3.02091	-4.20021
9018270	-2.98275	-2.98457	-2.99459	-3.02096	-4.20029
9018280	-2.98279	-2.98461	-2.99463	-3.021	-4.20037
9018290	-2.98284	-2.98466	-2.99468	-3.02105	-4.20045
9018300	-2.98288	-2.9847	-2.99472	-3.0211	-4.20053
9018310	-2.98293	-2.98475	-2.99477	-3.02114	-4.20062
9018320	-2.98297	-2.98479	-2.99481	-3.02119	-4.2007
9018330	-2.98302	-2.98484	-2.99486	-3.02123	-4.20078
9018340	-2.98306	-2.98488	-2.99491	-3.02128	-4.20086
9018350	-2.98311	-2.98493	-2.99495	-3.02133	-4.20094
9018360	-2.98315	-2.98497	-2.995	-3.02137	-4.20102
9018370	-2.9832	-2.98502	-2.99504	-3.02142	-4.2011
9018380	-2.98324	-2.98506	-2.99509	-3.02147	-4.20118
9018390	-2.98329	-2.98511	-2.99513	-3.02151	-4.20126
9018400	-2.98333	-2.98515	-2.99518	-3.02156	-4.20134
9018410	-2.98338	-2.9852	-2.99523	-3.02161	-4.20142
9018420	-2.98342	-2.98525	-2.99527	-3.02165	-4.2015
9018430	-2.98347	-2.98529	-2.99532	-3.0217	-4.20158
9018440	-2.98351	-2.98534	-2.99536	-3.02175	-4.20166
9018450	-2.98356	-2.98538	-2.99541	-3.02179	-4.20174
9018460	-2.9836	-2.98543	-2.99545	-3.02184	-4.20182
9018470	-2.98365	-2.98547	-2.9955	-3.02188	-4.20191
9018480	-2.98369	-2.98552	-2.99555	-3.02193	-4.20199
9018490	-2.98374	-2.98556	-2.99559	-3.02198	-4.20207
9018500	-2.98379	-2.98561	-2.99564	-3.02202	-4.20215
9018510	-2.98383	-2.98565	-2.99568	-3.02207	-4.20223
9018520	-2.98388	-2.9857	-2.99573	-3.02212	-4.20231
9018530	-2.98392	-2.98574	-2.99577	-3.02216	-4.20239
9018540	-2.98397	-2.98579	-2.99582	-3.02221	-4.20247
9018550	-2.98401	-2.98583	-2.99587	-3.02226	-4.20255
9018560	-2.98406	-2.98588	-2.99591	-3.0223	-4.20263
9018570	-2.9841	-2.98592	-2.99596	-3.02235	-4.20271
9018580	-2.98415	-2.98597	-2.996	-3.0224	-4.20279
9018590	-2.98419	-2.98601	-2.99605	-3.02244	-4.20287
9018600	-2.98424	-2.98606	-2.9961	-3.02249	-4.20295
9018610	-2.98428	-2.9861	-2.99614	-3.02253	-4.20303
9018620	-2.98433	-2.98615	-2.99619	-3.02258	-4.20312
9018630	-2.98437	-2.98619	-2.99623	-3.02263	-4.2032
9018640	-2.98442	-2.98624	-2.99628	-3.02267	-4.20328
9018650	-2.98446	-2.98628	-2.99632	-3.02272	-4.20336
9018660	-2.98451	-2.98633	-2.99637	-3.02277	-4.20344
9018670	-2.98455	-2.98637	-2.99642	-3.02281	-4.20352
9018680	-2.9846	-2.98642	-2.99646	-3.02286	-4.2036
9018690	-2.98464	-2.98646	-2.99651	-3.02291	-4.20368
9018700	-2.98469	-2.98651	-2.99655	-3.02295	-4.20376
9018710	-2.98473	-2.98656	-2.9966	-3.023	-4.20384
9018720	-2.98478	-2.9866	-2.99664	-3.02305	-4.20392
9018730	-2.98482	-2.98665	-2.99669	-3.02309	-4.204
9018740	-2.98487	-2.98669	-2.99674	-3.02314	-4.20408
9018750	-2.98491	-2.98674	-2.99678	-3.02319	-4.20416
9018760	-2.98496	-2.98678	-2.99683	-3.02323	-4.20425
9018770	-2.985	-2.98683	-2.99687	-3.02328	-4.20433
9018780	-2.98505	-2.98687	-2.99692	-3.02332	-4.20441
9018790	-2.98509	-2.98692	-2.99696	-3.02337	-4.20449
9018800	-2.98514	-2.98696	-2.99701	-3.02342	-4.20457
9018810	-2.98518	-2.98701	-2.99706	-3.02346	-4.20465
9018820	-2.98523	-2.98705	-2.9971	-3.02351	-4.20473
9018830	-2.98527	-2.9871	-2.99715	-3.02356	-4.20481
9018840	-2.98532	-2.98714	-2.99719	-3.0236	-4.20489
9018850	-2.98536	-2.98719	-2.99724	-3.02365	-4.20497
9018860	-2.98541	-2.98723	-2.99728	-3.0237	-4.20505
9018870	-2.98545	-2.98728	-2.99733	-3.02374	-4.20513
9018880	-2.9855	-2.98732	-2.99738	-3.02379	-4.20521
9018890	-2.98555	-2.98737	-2.99742	-3.02384	-4.20529
9018900	-2.98559	-2.98741	-2.99747	-3.02388	-4.20538
9018910	-2.98564	-2.98746	-2.99751	-3.02393	-4.20546
9018920	-2.98568	-2.9875	-2.99756	-3.02398	-4.20554
9018930	-2.98573	-2.98755	-2.9976	-3.02402	-4.20562
9018940	-2.98577	-2.98759	-2.99765	-3.02407	-4.2057
9018950	-2.98582	-2.98764	-2.9977	-3.02411	-4.20578
9018960	-2.98586	-2.98768	-2.99774	-3.02416	-4.20586
9018970	-2.98591	-2.98773	-2.99779	-3.02421	-4.20594
9018980	-2.98595	-2.98778	-2.99783	-3.02425	-4.20602
9018990	-2.986	-2.98782	-2.99788	-3.0243	-4.2061
9019000	-2.98604	-2.98787	-2.99793	-3.02435	-4.20618
9019010	-2.98609	-2.98791	-2.99797	-3.02439	-4.20626
9019020	-2.98613	-2.98796	-2.99802	-3.02444	-4.20634
9019030	-2.98618	-2.988	-2.99806	-3.02449	-4.20642
9019040	-2.98622	-2.98805	-2.99811	-3.02453	-4.20651
9019050	-2.98627	-2.98809	-2.99815	-3.02458	-4.20659
9019060	-2.98631	-2.98814	-2.9982	-3.02463	-4.20667
9019070	-2.98636	-2.98818	-2.99825	-3.02467	-4.20675
9019080	-2.9864	-2.98823	-2.99829	-3.02472	-4.20683
9019090	-2.98645	-2.98827	-2.99834	-3.02477	-4.20691
9019100	-2.98649	-2.98832	-2.99838	-3.02481	-4.20699
9019110	-2.98654	-2.98836	-2.99843	-3.02486	-4.20707
9019120	-2.98658	-2.98841	-2.99847	-3.0249	-4.20715
9019130	-2.98663	-2.98845	-2.99852	-3.02495	-4.20723
9019140	-2.98667	-2.9885	-2.99857	-3.025	-4.20731
9019150	-2.98672	-2.98854	-2.99861	-3.02504	-4.20739
9019160	-2.98676	-2.98859	-2.99866	-3.02509	-4.20747
9019170	-2.98681	-2.98863	-2.9987	-3.02514	-4.20756
9019180	-2.98685	-2.98868	-2.99875	-3.02518	-4.20764
9019190	-2.9869	-2.98872	-2.9988	-3.02523	-4.20772
9019200	-2.98695	-2.98877	-2.99884	-3.02528	-4.2078
9019210	-2.98699	-2.98882	-2.99889	-3.02532	-4.20788
9019220	-2.98704	-2.98886	-2.99893	-3.02537	-4.20796
9019230	-2.98708	-2.98891	-2.99898	-3.02542	-4.20804
9019240	-2.98713	-2.98895	-2.99902	-3.02546	-4.20812
9019250	-2.98717	-2.989	-2.99907	-3.02551	-4.2082
9019260	-2.98722	-2.98904	-2.99912	-3.02556	-4.20828
9019270	-2.98726	-2.98909	-2.99916	-3.0256	-4.20836
9019280	-2.98731	-2.98913	-2.99921	-3.02565	-4.20844
9019290	-2.98735	-2.98918	-2.99925	-3.0257	-4.20853
9019300	-2.9874	-2.98922	-2.9993	-3.02574	-4.20861
9019310	-2.98744	-2.98927	-2.99934	-3.02579	-4.20869
9019320	-2.98749	-2.98931	-2.99939	-3.02584	-4.20877
9019330	-2.98753	-2.98936	-2.99944	-3.02588	-4.20885
9019340	-2.98758	-2.9894	-2.99948	-3.02593	-4.20893
9019350	-2.98762	-2.98945	-2.99953	-3.02597	-4.20901
9019360	-2.98767	-2.98949	-2.99957	-3.02602	-4.20909
9019370	-2.98771	-2.98954	-2.99962	-3.02607	-4.20917
9019380	-2.98776	-2.98958	-2.99967	-3.02611	-4.20925
9019390	-2.9878	-2.98963	-2.99971	-3.02616	-4.20933
9019400	-2.98785	-2.98967	-2.99976	-3.02621	-4.20941
9019410	-2.98789	-2.98972	-2.9998	-3.02625	-4.20949
9019420	-2.98794	-2.98977	-2.99985	-3.0263	-4.20958
9019430	-2.98798	-2.98981	-2.99989	-3.02635	-4.20966
9019440	-2.98803	-2.98986	-2.99994	-3.02639	-4.20974
9019450	-2.98807	-2.9899	-2.99999	-3.02644	-4.20982
9019460	-2.98812	-2.98995	-3.00003	-3.02649	-4.2099
9019470	-2.98817	-2.98999	-3.00008	-3.02653	-4.20998
9019480	-2.98821	-2.99004	-3.00012	-3.02658	-4.21006
9019490	-2.98826	-2.99008	-3.00017	-3.02663	-4.21014
9019500	-2.9883	-2.99013	-3.00022	-3.02667	-4.21022
9019510	-2.98835	-2.99017	-3.00026	-3.02672	-4.2103
9019520	-2.98839	-2.99022	-3.00031	-3.02677	-4.21038
9019530	-2.98844	-2.99026	-3.00035	-3.02681	-4.21047
9019540	-2.98848	-2.99031	-3.0004	-3.02686	-4.21055
9019550	-2.98853	-2.99035	-3.00044	-3.02691	-4.21063
9019560	-2.98857	-2.9904	-3.00049	-3.02695	-4.21071
9019570	-2.98862	-2.99044	-3.00054	-3.027	-4.21079
9019580	-2.98866	-2.99049	-3.00058	-3.02704	-4.21087
9019590	-2.98871	-2.99053	-3.00063	-3.02709	-4.21095
9019600	-2.98875	-2.99058	-3.00067	-3.02714	-4.21103
9019610	-2.9888	-2.99062	-3.00072	-3.02718	-4.21111
9019620	-2.98884	-2.99067	-3.00076	-3.02723	-4.21119
9019630	-2.98889	-2.99072	-3.00081	-3.02728	-4.21127
9019640	-2.98893	-2.99076	-3.00086	-3.02732	-4.21135
9019650	-2.98898	-2.99081	-3.0009	-3.02737	-4.21144
9019660	-2.98902	-2.99085	-3.00095	-3.02742	-4.21152
9019670	-2.98907	-2.9909	-3.00099	-3.02746	-4.2116
9019680	-2.98911	-2.99094	-3.00104	-3.02751	-4.21168
9019690	-2.98916	-2.99099	-3.00109	-3.02756	-4.21176
9019700	-2.98921	-2.99103	-3.00113	-3.0276	-4.21184
9019710	-2.98925	-2.99108	-3.00118	-3.02765	-4.21192
9019720	-2.9893	-2.99112	-3.00122	-3.0277	-4.212
9019730	-2.98934	-2.99117	-3.00127	-3.02774	-4.21208
9019740	-2.98939	-2.99121	-3.00131	-3.02779	-4.21216
9019750	-2.98943	-2.99126	-3.00136	-3.02784	-4.21224
9019760	-2.98948	-2.9913	-3.00141	-3.02788	-4.21233
9019770	-2.98952	-2.99135	-3.00145	-3.02793	-4.21241
9019780	-2.98957	-2.99139	-3.0015	-3.02798	-4.21249
9019790	-2.98961	-2.99144	-3.00154	-3.02802	-4.21257
9019800	-2.98966	-2.99149	-3.00159	-3.02807	-4.21265
9019810	-2.9897	-2.99153	-3.00164	-3.02812	-4.21273
9019820	-2.98975	-2.99158	-3.00168	-3.02816	-4.21281
9019830	-2.98979	-2.99162	-3.00173	-3.02821	-4.21289
9019840	-2.98984	-2.99167	-3.00177	-3.02825	-4.21297
9019850	-2.98988	-2.99171	-3.00182	-3.0283	-4.21305
9019860	-2.98993	-2.99176	-3.00187	-3.02835	-4.21313
9019870	-2.98997	-2.9918	-3.00191	-3.02839	-4.21322
9019880	-2.99002	-2.99185	-3.00196	-3.02844	-4.2133
9019890	-2.99006	-2.99189	-3.002	-3.02849	-4.21338
9019900	-2.99011	-2.99194	-3.00205	-3.02853	-4.21346
9019910	-2.99015	-2.99198	-3.00209	-3.02858	-4.21354
9019920	-2.9902	-2.99203	-3.00214	-3.02863	-4.21362
9019930	-2.99025	-2.99207	-3.00219	-3.02867	-4.2137
9019940	-2.99029	-2.99212	-3.00223	-3.02872	-4.21378
9019950	-2.99034	-2.99216	-3.00228	-3.02877	-4.21386
9019960	-2.99038	-2.99221	-3.00232	-3.02881	-4.21394
9019970	-2.99043	-2.99225	-3.00237	-3.02886	-4.21402
9019980	-2.99047	-2.9923	-3.00242	-3.02891	-4.21411
[truncated: 198,002+ more rows]

## Sheet: Figure 8 b
Frequency	Reflection F=0	Reflection F=0.02	Reflection F=0.1	Reflection F=0.2	Reflection F=0.5
9800000	-11.8118	-11.5476	-11.3982	-11.3584	-11.3127
9800020	-11.8122	-11.548	-11.3986	-11.3588	-11.3131
9800040	-11.8126	-11.5484	-11.3989	-11.3592	-11.3135
9800060	-11.813	-11.5488	-11.3993	-11.3596	-11.3139
9800080	-11.8134	-11.5492	-11.3997	-11.36	-11.3142
9800100	-11.8138	-11.5496	-11.4001	-11.3604	-11.3146
9800120	-11.8142	-11.55	-11.4005	-11.3608	-11.315
9800140	-11.8146	-11.5504	-11.4009	-11.3612	-11.3154
9800160	-11.815	-11.5508	-11.4013	-11.3615	-11.3158
9800180	-11.8154	-11.5512	-11.4017	-11.3619	-11.3162
9800200	-11.8158	-11.5516	-11.4021	-11.3623	-11.3166
9800220	-11.8162	-11.552	-11.4025	-11.3627	-11.317
9800240	-11.8166	-11.5524	-11.4029	-11.3631	-11.3174
9800260	-11.817	-11.5527	-11.4032	-11.3635	-11.3178
9800280	-11.8174	-11.5531	-11.4036	-11.3639	-11.3181
9800300	-11.8178	-11.5535	-11.404	-11.3643	-11.3185
9800320	-11.8182	-11.5539	-11.4044	-11.3647	-11.3189
9800340	-11.8186	-11.5543	-11.4048	-11.3651	-11.3193
9800360	-11.819	-11.5547	-11.4052	-11.3655	-11.3197
9800380	-11.8194	-11.5551	-11.4056	-11.3659	-11.3201
9800400	-11.8198	-11.5555	-11.406	-11.3662	-11.3205
9800420	-11.8202	-11.5559	-11.4064	-11.3666	-11.3209
9800440	-11.8206	-11.5563	-11.4068	-11.367	-11.3213
9800460	-11.821	-11.5567	-11.4072	-11.3674	-11.3217
9800480	-11.8215	-11.5571	-11.4076	-11.3678	-11.3221
9800500	-11.8218	-11.5575	-11.4079	-11.3682	-11.3224
9800520	-11.8223	-11.5579	-11.4083	-11.3686	-11.3228
9800540	-11.8227	-11.5583	-11.4087	-11.369	-11.3232
9800560	-11.8231	-11.5587	-11.4091	-11.3694	-11.3236
9800580	-11.8235	-11.5591	-11.4095	-11.3698	-11.324
9800600	-11.8239	-11.5595	-11.4099	-11.3702	-11.3244
9800620	-11.8243	-11.5599	-11.4103	-11.3705	-11.3248
9800640	-11.8247	-11.5602	-11.4107	-11.3709	-11.3252
9800660	-11.8251	-11.5606	-11.4111	-11.3713	-11.3256
9800680	-11.8255	-11.561	-11.4115	-11.3717	-11.326
9800700	-11.8259	-11.5614	-11.4119	-11.3721	-11.3263
9800720	-11.8263	-11.5618	-11.4123	-11.3725	-11.3267
9800740	-11.8267	-11.5622	-11.4126	-11.3729	-11.3271
9800760	-11.8271	-11.5626	-11.413	-11.3733	-11.3275
9800780	-11.8275	-11.563	-11.4134	-11.3737	-11.3279
9800800	-11.8279	-11.5634	-11.4138	-11.3741	-11.3283
9800820	-11.8283	-11.5638	-11.4142	-11.3744	-11.3287
9800840	-11.8287	-11.5642	-11.4146	-11.3748	-11.3291
9800860	-11.8291	-11.5646	-11.415	-11.3752	-11.3295
9800880	-11.8295	-11.565	-11.4154	-11.3756	-11.3299
9800900	-11.8299	-11.5654	-11.4158	-11.376	-11.3302
9800920	-11.8303	-11.5658	-11.4162	-11.3764	-11.3306
9800940	-11.8307	-11.5662	-11.4166	-11.3768	-11.331
9800960	-11.8311	-11.5666	-11.4169	-11.3772	-11.3314
9800980	-11.8315	-11.567	-11.4173	-11.3776	-11.3318
9801000	-11.8319	-11.5673	-11.4177	-11.378	-11.3322
9801020	-11.8323	-11.5678	-11.4181	-11.3784	-11.3326
9801040	-11.8327	-11.5681	-11.4185	-11.3788	-11.333
9801060	-11.8331	-11.5685	-11.4189	-11.3791	-11.3334
9801080	-11.8335	-11.5689	-11.4193	-11.3795	-11.3338
9801100	-11.8339	-11.5693	-11.4197	-11.3799	-11.3341
9801120	-11.8344	-11.5697	-11.4201	-11.3803	-11.3345
9801140	-11.8347	-11.5701	-11.4205	-11.3807	-11.3349
9801160	-11.8352	-11.5705	-11.4209	-11.3811	-11.3353
9801180	-11.8356	-11.5709	-11.4213	-11.3815	-11.3357
9801200	-11.836	-11.5713	-11.4216	-11.3819	-11.3361
9801220	-11.8364	-11.5717	-11.422	-11.3823	-11.3365
9801240	-11.8368	-11.5721	-11.4224	-11.3827	-11.3369
9801260	-11.8372	-11.5725	-11.4228	-11.3831	-11.3373
9801280	-11.8376	-11.5729	-11.4232	-11.3834	-11.3377
9801300	-11.838	-11.5733	-11.4236	-11.3838	-11.3381
9801320	-11.8384	-11.5737	-11.424	-11.3842	-11.3384
9801340	-11.8388	-11.5741	-11.4244	-11.3846	-11.3388
9801360	-11.8392	-11.5745	-11.4248	-11.385	-11.3392
9801380	-11.8396	-11.5748	-11.4252	-11.3854	-11.3396
9801400	-11.84	-11.5753	-11.4256	-11.3858	-11.34
9801420	-11.8404	-11.5756	-11.426	-11.3862	-11.3404
9801440	-11.8408	-11.576	-11.4263	-11.3866	-11.3408
9801460	-11.8412	-11.5764	-11.4267	-11.387	-11.3412
9801480	-11.8416	-11.5768	-11.4271	-11.3873	-11.3416
9801500	-11.842	-11.5772	-11.4275	-11.3877	-11.342
9801520	-11.8424	-11.5776	-11.4279	-11.3881	-11.3423
9801540	-11.8428	-11.578	-11.4283	-11.3885	-11.3427
9801560	-11.8432	-11.5784	-11.4287	-11.3889	-11.3431
9801580	-11.8436	-11.5788	-11.4291	-11.3893	-11.3435
9801600	-11.844	-11.5792	-11.4295	-11.3897	-11.3439
9801620	-11.8444	-11.5796	-11.4299	-11.3901	-11.3443
9801640	-11.8448	-11.58	-11.4303	-11.3905	-11.3447
9801660	-11.8452	-11.5804	-11.4307	-11.3909	-11.3451
9801680	-11.8456	-11.5808	-11.4311	-11.3913	-11.3455
9801700	-11.846	-11.5812	-11.4314	-11.3917	-11.3459
9801720	-11.8464	-11.5816	-11.4318	-11.392	-11.3462
9801740	-11.8468	-11.582	-11.4322	-11.3924	-11.3466
9801760	-11.8472	-11.5823	-11.4326	-11.3928	-11.347
9801780	-11.8476	-11.5827	-11.433	-11.3932	-11.3474
9801800	-11.8481	-11.5831	-11.4334	-11.3936	-11.3478
9801820	-11.8484	-11.5835	-11.4338	-11.394	-11.3482
9801840	-11.8489	-11.5839	-11.4342	-11.3944	-11.3486
9801860	-11.8492	-11.5843	-11.4346	-11.3948	-11.349
9801880	-11.8497	-11.5847	-11.435	-11.3952	-11.3494
9801900	-11.8501	-11.5851	-11.4353	-11.3956	-11.3498
9801920	-11.8505	-11.5855	-11.4358	-11.3959	-11.3501
9801940	-11.8509	-11.5859	-11.4361	-11.3963	-11.3506
9801960	-11.8513	-11.5863	-11.4365	-11.3967	-11.3509
9801980	-11.8517	-11.5867	-11.4369	-11.3971	-11.3513
9802000	-11.8521	-11.5871	-11.4373	-11.3975	-11.3517
9802020	-11.8525	-11.5875	-11.4377	-11.3979	-11.3521
9802040	-11.8529	-11.5879	-11.4381	-11.3983	-11.3525
9802060	-11.8533	-11.5883	-11.4385	-11.3987	-11.3529
9802080	-11.8537	-11.5887	-11.4389	-11.3991	-11.3533
9802100	-11.8541	-11.5891	-11.4393	-11.3995	-11.3537
9802120	-11.8545	-11.5894	-11.4397	-11.3999	-11.3541
9802140	-11.8549	-11.5899	-11.44	-11.4002	-11.3544
9802160	-11.8553	-11.5902	-11.4404	-11.4006	-11.3548
9802180	-11.8557	-11.5906	-11.4408	-11.401	-11.3552
9802200	-11.8561	-11.591	-11.4412	-11.4014	-11.3556
9802220	-11.8565	-11.5914	-11.4416	-11.4018	-11.356
9802240	-11.8569	-11.5918	-11.442	-11.4022	-11.3564
9802260	-11.8573	-11.5922	-11.4424	-11.4026	-11.3568
9802280	-11.8577	-11.5926	-11.4428	-11.403	-11.3572
9802300	-11.8581	-11.593	-11.4432	-11.4034	-11.3576
9802320	-11.8585	-11.5934	-11.4436	-11.4038	-11.358
9802340	-11.8589	-11.5938	-11.444	-11.4042	-11.3583
9802360	-11.8593	-11.5942	-11.4444	-11.4046	-11.3587
9802380	-11.8597	-11.5946	-11.4448	-11.4049	-11.3591
9802400	-11.8601	-11.595	-11.4451	-11.4053	-11.3595
9802420	-11.8605	-11.5954	-11.4455	-11.4057	-11.3599
9802440	-11.8609	-11.5958	-11.4459	-11.4061	-11.3603
9802460	-11.8613	-11.5962	-11.4463	-11.4065	-11.3607
9802480	-11.8617	-11.5966	-11.4467	-11.4069	-11.3611
9802500	-11.8621	-11.5969	-11.4471	-11.4073	-11.3615
9802520	-11.8625	-11.5973	-11.4475	-11.4077	-11.3619
9802540	-11.8629	-11.5977	-11.4479	-11.4081	-11.3622
9802560	-11.8634	-11.5981	-11.4483	-11.4085	-11.3626
9802580	-11.8637	-11.5985	-11.4487	-11.4088	-11.363
9802600	-11.8642	-11.5989	-11.4491	-11.4092	-11.3634
9802620	-11.8646	-11.5993	-11.4495	-11.4096	-11.3638
9802640	-11.865	-11.5997	-11.4498	-11.41	-11.3642
9802660	-11.8654	-11.6001	-11.4502	-11.4104	-11.3646
9802680	-11.8658	-11.6005	-11.4506	-11.4108	-11.365
9802700	-11.8662	-11.6009	-11.451	-11.4112	-11.3654
9802720	-11.8666	-11.6013	-11.4514	-11.4116	-11.3658
9802740	-11.867	-11.6017	-11.4518	-11.412	-11.3662
9802760	-11.8674	-11.6021	-11.4522	-11.4124	-11.3666
9802780	-11.8678	-11.6025	-11.4526	-11.4128	-11.3669
9802800	-11.8682	-11.6029	-11.453	-11.4131	-11.3673
9802820	-11.8686	-11.6033	-11.4534	-11.4135	-11.3677
9802840	-11.869	-11.6037	-11.4538	-11.4139	-11.3681
9802860	-11.8694	-11.6041	-11.4542	-11.4143	-11.3685
9802880	-11.8698	-11.6044	-11.4545	-11.4147	-11.3689
9802900	-11.8702	-11.6048	-11.4549	-11.4151	-11.3693
9802920	-11.8706	-11.6052	-11.4553	-11.4155	-11.3697
9802940	-11.871	-11.6056	-11.4557	-11.4159	-11.3701
9802960	-11.8714	-11.606	-11.4561	-11.4163	-11.3704
9802980	-11.8718	-11.6064	-11.4565	-11.4167	-11.3708
9803000	-11.8722	-11.6068	-11.4569	-11.4171	-11.3712
9803020	-11.8726	-11.6072	-11.4573	-11.4175	-11.3716
9803040	-11.873	-11.6076	-11.4577	-11.4178	-11.372
9803060	-11.8734	-11.608	-11.4581	-11.4182	-11.3724
9803080	-11.8738	-11.6084	-11.4584	-11.4186	-11.3728
9803100	-11.8742	-11.6088	-11.4588	-11.419	-11.3732
9803120	-11.8746	-11.6092	-11.4592	-11.4194	-11.3736
9803140	-11.875	-11.6096	-11.4596	-11.4198	-11.374
9803160	-11.8754	-11.61	-11.46	-11.4202	-11.3743
9803180	-11.8758	-11.6104	-11.4604	-11.4206	-11.3747
9803200	-11.8762	-11.6108	-11.4608	-11.421	-11.3751
9803220	-11.8766	-11.6112	-11.4612	-11.4214	-11.3755
9803240	-11.877	-11.6115	-11.4616	-11.4217	-11.3759
9803260	-11.8774	-11.6119	-11.462	-11.4221	-11.3763
9803280	-11.8778	-11.6123	-11.4624	-11.4225	-11.3767
9803300	-11.8782	-11.6127	-11.4628	-11.4229	-11.3771
9803320	-11.8786	-11.6131	-11.4632	-11.4233	-11.3775
9803340	-11.879	-11.6135	-11.4635	-11.4237	-11.3779
9803360	-11.8795	-11.6139	-11.4639	-11.4241	-11.3782
9803380	-11.8798	-11.6143	-11.4643	-11.4245	-11.3787
9803400	-11.8803	-11.6147	-11.4647	-11.4249	-11.379
9803420	-11.8807	-11.6151	-11.4651	-11.4253	-11.3794
9803440	-11.8811	-11.6155	-11.4655	-11.4256	-11.3798
9803460	-11.8815	-11.6159	-11.4659	-11.426	-11.3802
9803480	-11.8819	-11.6163	-11.4663	-11.4264	-11.3806
9803500	-11.8823	-11.6167	-11.4667	-11.4268	-11.381
9803520	-11.8827	-11.6171	-11.4671	-11.4272	-11.3814
9803540	-11.8831	-11.6175	-11.4675	-11.4276	-11.3818
9803560	-11.8835	-11.6179	-11.4679	-11.428	-11.3822
9803580	-11.8839	-11.6182	-11.4682	-11.4284	-11.3826
9803600	-11.8843	-11.6187	-11.4686	-11.4288	-11.3829
9803620	-11.8847	-11.619	-11.469	-11.4292	-11.3833
9803640	-11.8851	-11.6194	-11.4694	-11.4296	-11.3837
9803660	-11.8855	-11.6198	-11.4698	-11.4299	-11.3841
9803680	-11.8859	-11.6202	-11.4702	-11.4303	-11.3845
9803700	-11.8863	-11.6206	-11.4706	-11.4307	-11.3849
9803720	-11.8867	-11.621	-11.471	-11.4311	-11.3853
9803740	-11.8871	-11.6214	-11.4714	-11.4315	-11.3857
9803760	-11.8875	-11.6218	-11.4718	-11.4319	-11.3861
9803780	-11.8879	-11.6222	-11.4721	-11.4323	-11.3864
9803800	-11.8883	-11.6226	-11.4725	-11.4327	-11.3868
9803820	-11.8887	-11.623	-11.4729	-11.4331	-11.3872
9803840	-11.8891	-11.6234	-11.4733	-11.4335	-11.3876
9803860	-11.8895	-11.6238	-11.4737	-11.4339	-11.388
9803880	-11.8899	-11.6242	-11.4741	-11.4343	-11.3884
9803900	-11.8903	-11.6246	-11.4745	-11.4346	-11.3888
9803920	-11.8907	-11.625	-11.4749	-11.435	-11.3892
9803940	-11.8911	-11.6253	-11.4753	-11.4354	-11.3896
9803960	-11.8915	-11.6257	-11.4757	-11.4358	-11.39
9803980	-11.8919	-11.6261	-11.4761	-11.4362	-11.3903
9804000	-11.8923	-11.6265	-11.4765	-11.4366	-11.3907
9804020	-11.8927	-11.6269	-11.4769	-11.437	-11.3911
9804040	-11.8931	-11.6273	-11.4772	-11.4374	-11.3915
9804060	-11.8935	-11.6277	-11.4776	-11.4378	-11.3919
9804080	-11.8939	-11.6281	-11.478	-11.4382	-11.3923
9804100	-11.8943	-11.6285	-11.4784	-11.4385	-11.3927
9804120	-11.8947	-11.6289	-11.4788	-11.4389	-11.3931
9804140	-11.8951	-11.6293	-11.4792	-11.4393	-11.3935
9804160	-11.8955	-11.6297	-11.4796	-11.4397	-11.3939
9804180	-11.8959	-11.6301	-11.48	-11.4401	-11.3943
9804200	-11.8963	-11.6305	-11.4804	-11.4405	-11.3947
9804220	-11.8968	-11.6309	-11.4808	-11.4409	-11.395
9804240	-11.8971	-11.6313	-11.4812	-11.4413	-11.3954
9804260	-11.8976	-11.6317	-11.4816	-11.4417	-11.3958
9804280	-11.8979	-11.632	-11.4819	-11.4421	-11.3962
9804300	-11.8984	-11.6325	-11.4823	-11.4425	-11.3966
9804320	-11.8988	-11.6328	-11.4827	-11.4428	-11.397
9804340	-11.8992	-11.6332	-11.4831	-11.4432	-11.3974
9804360	-11.8996	-11.6336	-11.4835	-11.4436	-11.3978
9804380	-11.9	-11.634	-11.4839	-11.444	-11.3982
9804400	-11.9004	-11.6344	-11.4843	-11.4444	-11.3986
9804420	-11.9008	-11.6348	-11.4847	-11.4448	-11.3989
9804440	-11.9012	-11.6352	-11.4851	-11.4452	-11.3993
9804460	-11.9016	-11.6356	-11.4855	-11.4456	-11.3997
9804480	-11.902	-11.636	-11.4858	-11.446	-11.4001
9804500	-11.9024	-11.6364	-11.4862	-11.4464	-11.4005
9804520	-11.9028	-11.6368	-11.4866	-11.4468	-11.4009
9804540	-11.9032	-11.6372	-11.487	-11.4472	-11.4013
9804560	-11.9036	-11.6376	-11.4874	-11.4475	-11.4017
9804580	-11.904	-11.638	-11.4878	-11.4479	-11.4021
9804600	-11.9044	-11.6384	-11.4882	-11.4483	-11.4024
9804620	-11.9048	-11.6388	-11.4886	-11.4487	-11.4028
9804640	-11.9052	-11.6392	-11.489	-11.4491	-11.4032
9804660	-11.9056	-11.6395	-11.4894	-11.4495	-11.4036
9804680	-11.906	-11.6399	-11.4898	-11.4499	-11.404
9804700	-11.9064	-11.6403	-11.4902	-11.4503	-11.4044
9804720	-11.9068	-11.6407	-11.4906	-11.4507	-11.4048
9804740	-11.9072	-11.6411	-11.4909	-11.4511	-11.4052
9804760	-11.9076	-11.6415	-11.4913	-11.4514	-11.4056
9804780	-11.908	-11.6419	-11.4917	-11.4518	-11.406
9804800	-11.9084	-11.6423	-11.4921	-11.4522	-11.4063
9804820	-11.9088	-11.6427	-11.4925	-11.4526	-11.4067
9804840	-11.9092	-11.6431	-11.4929	-11.453	-11.4071
9804860	-11.9096	-11.6435	-11.4933	-11.4534	-11.4075
9804880	-11.91	-11.6439	-11.4937	-11.4538	-11.4079
9804900	-11.9104	-11.6443	-11.4941	-11.4542	-11.4083
9804920	-11.9108	-11.6447	-11.4945	-11.4546	-11.4087
9804940	-11.9112	-11.6451	-11.4948	-11.455	-11.4091
9804960	-11.9116	-11.6455	-11.4952	-11.4554	-11.4095
9804980	-11.912	-11.6458	-11.4956	-11.4558	-11.4099
9805000	-11.9124	-11.6463	-11.496	-11.4561	-11.4103
9805020	-11.9128	-11.6466	-11.4964	-11.4565	-11.4107
9805040	-11.9132	-11.647	-11.4968	-11.4569	-11.411
9805060	-11.9136	-11.6474	-11.4972	-11.4573	-11.4114
9805080	-11.914	-11.6478	-11.4976	-11.4577	-11.4118
9805100	-11.9144	-11.6482	-11.498	-11.4581	-11.4122
9805120	-11.9148	-11.6486	-11.4984	-11.4585	-11.4126
9805140	-11.9152	-11.649	-11.4988	-11.4589	-11.413
9805160	-11.9156	-11.6494	-11.4992	-11.4593	-11.4134
9805180	-11.916	-11.6498	-11.4995	-11.4596	-11.4138
9805200	-11.9164	-11.6502	-11.4999	-11.46	-11.4142
9805220	-11.9169	-11.6506	-11.5003	-11.4604	-11.4146
9805240	-11.9172	-11.651	-11.5007	-11.4608	-11.4149
9805260	-11.9177	-11.6514	-11.5011	-11.4612	-11.4153
9805280	-11.918	-11.6518	-11.5015	-11.4616	-11.4157
9805300	-11.9184	-11.6522	-11.5019	-11.462	-11.4161
9805320	-11.9189	-11.6525	-11.5023	-11.4624	-11.4165
9805340	-11.9193	-11.653	-11.5027	-11.4628	-11.4169
9805360	-11.9197	-11.6533	-11.5031	-11.4632	-11.4173
9805380	-11.9201	-11.6537	-11.5035	-11.4636	-11.4177
9805400	-11.9205	-11.6541	-11.5038	-11.464	-11.4181
9805420	-11.9209	-11.6545	-11.5042	-11.4643	-11.4184
9805440	-11.9213	-11.6549	-11.5046	-11.4647	-11.4188
9805460	-11.9217	-11.6553	-11.505	-11.4651	-11.4192
9805480	-11.9221	-11.6557	-11.5054	-11.4655	-11.4196
9805500	-11.9225	-11.6561	-11.5058	-11.4659	-11.42
9805520	-11.9229	-11.6565	-11.5062	-11.4663	-11.4204
9805540	-11.9233	-11.6569	-11.5066	-11.4667	-11.4208
9805560	-11.9237	-11.6573	-11.507	-11.4671	-11.4212
9805580	-11.9241	-11.6577	-11.5074	-11.4675	-11.4216
9805600	-11.9245	-11.6581	-11.5078	-11.4679	-11.422
9805620	-11.9249	-11.6585	-11.5082	-11.4682	-11.4223
9805640	-11.9253	-11.6589	-11.5085	-11.4686	-11.4227
9805660	-11.9257	-11.6593	-11.5089	-11.469	-11.4231
9805680	-11.9261	-11.6596	-11.5093	-11.4694	-11.4235
9805700	-11.9265	-11.66	-11.5097	-11.4698	-11.4239
9805720	-11.9269	-11.6604	-11.5101	-11.4702	-11.4243
9805740	-11.9273	-11.6608	-11.5105	-11.4706	-11.4247
9805760	-11.9277	-11.6612	-11.5109	-11.471	-11.4251
9805780	-11.9281	-11.6616	-11.5113	-11.4714	-11.4255
9805800	-11.9285	-11.662	-11.5117	-11.4718	-11.4259
9805820	-11.9289	-11.6624	-11.5121	-11.4722	-11.4262
9805840	-11.9293	-11.6628	-11.5125	-11.4726	-11.4266
9805860	-11.9297	-11.6632	-11.5129	-11.4729	-11.427
9805880	-11.9301	-11.6636	-11.5132	-11.4733	-11.4274
9805900	-11.9305	-11.664	-11.5136	-11.4737	-11.4278
9805920	-11.9309	-11.6644	-11.514	-11.4741	-11.4282
9805940	-11.9313	-11.6648	-11.5144	-11.4745	-11.4286
9805960	-11.9317	-11.6652	-11.5148	-11.4749	-11.429
9805980	-11.9321	-11.6656	-11.5152	-11.4753	-11.4294
9806000	-11.9325	-11.666	-11.5156	-11.4757	-11.4298
9806020	-11.9329	-11.6663	-11.516	-11.4761	-11.4302
9806040	-11.9333	-11.6667	-11.5164	-11.4764	-11.4306
9806060	-11.9337	-11.6671	-11.5168	-11.4768	-11.4309
9806080	-11.9341	-11.6675	-11.5172	-11.4772	-11.4313
9806100	-11.9345	-11.6679	-11.5175	-11.4776	-11.4317
9806120	-11.9349	-11.6683	-11.5179	-11.478	-11.4321
9806140	-11.9353	-11.6687	-11.5183	-11.4784	-11.4325
9806160	-11.9357	-11.6691	-11.5187	-11.4788	-11.4329
9806180	-11.9361	-11.6695	-11.5191	-11.4792	-11.4333
9806200	-11.9365	-11.6699	-11.5195	-11.4796	-11.4337
9806220	-11.9369	-11.6703	-11.5199	-11.48	-11.4341
9806240	-11.9373	-11.6707	-11.5203	-11.4804	-11.4345
9806260	-11.9377	-11.6711	-11.5207	-11.4808	-11.4348
9806280	-11.9381	-11.6715	-11.5211	-11.4811	-11.4352
9806300	-11.9385	-11.6719	-11.5215	-11.4815	-11.4356
9806320	-11.9389	-11.6723	-11.5219	-11.4819	-11.436
9806340	-11.9393	-11.6727	-11.5222	-11.4823	-11.4364
9806360	-11.9397	-11.673	-11.5226	-11.4827	-11.4368
9806380	-11.9401	-11.6734	-11.523	-11.4831	-11.4372
9806400	-11.9405	-11.6738	-11.5234	-11.4835	-11.4376
9806420	-11.941	-11.6742	-11.5238	-11.4839	-11.438
9806440	-11.9413	-11.6746	-11.5242	-11.4843	-11.4383
9806460	-11.9418	-11.675	-11.5246	-11.4847	-11.4387
9806480	-11.9421	-11.6754	-11.525	-11.485	-11.4391
9806500	-11.9426	-11.6758	-11.5254	-11.4854	-11.4395
9806520	-11.943	-11.6762	-11.5258	-11.4858	-11.4399
9806540	-11.9434	-11.6766	-11.5261	-11.4862	-11.4403
9806560	-11.9438	-11.677	-11.5265	-11.4866	-11.4407
9806580	-11.9442	-11.6774	-11.5269	-11.487	-11.4411
9806600	-11.9446	-11.6778	-11.5273	-11.4874	-11.4415
9806620	-11.945	-11.6782	-11.5277	-11.4878	-11.4419
9806640	-11.9454	-11.6786	-11.5281	-11.4882	-11.4422
9806660	-11.9458	-11.679	-11.5285	-11.4886	-11.4426
9806680	-11.9462	-11.6793	-11.5289	-11.489	-11.443
9806700	-11.9466	-11.6797	-11.5293	-11.4893	-11.4434
9806720	-11.947	-11.6801	-11.5297	-11.4897	-11.4438
9806740	-11.9474	-11.6805	-11.5301	-11.4901	-11.4442
9806760	-11.9478	-11.6809	-11.5305	-11.4905	-11.4446
9806780	-11.9482	-11.6813	-11.5308	-11.4909	-11.445
9806800	-11.9486	-11.6817	-11.5312	-11.4913	-11.4454
9806820	-11.949	-11.6821	-11.5316	-11.4917	-11.4458
9806840	-11.9494	-11.6825	-11.532	-11.4921	-11.4461
9806860	-11.9498	-11.6829	-11.5324	-11.4925	-11.4465
9806880	-11.9502	-11.6833	-11.5328	-11.4929	-11.4469
9806900	-11.9506	-11.6837	-11.5332	-11.4932	-11.4473
9806920	-11.951	-11.6841	-11.5336	-11.4936	-11.4477
9806940	-11.9514	-11.6845	-11.534	-11.494	-11.4481
9806960	-11.9518	-11.6849	-11.5344	-11.4944	-11.4485
9806980	-11.9522	-11.6852	-11.5348	-11.4948	-11.4489
9807000	-11.9526	-11.6856	-11.5351	-11.4952	-11.4493
9807020	-11.953	-11.686	-11.5355	-11.4956	-11.4497
9807040	-11.9534	-11.6864	-11.5359	-11.496	-11.45
9807060	-11.9538	-11.6868	-11.5363	-11.4964	-11.4504
9807080	-11.9542	-11.6872	-11.5367	-11.4968	-11.4508
9807100	-11.9546	-11.6876	-11.5371	-11.4972	-11.4512
9807120	-11.955	-11.688	-11.5375	-11.4976	-11.4516
9807140	-11.9554	-11.6884	-11.5379	-11.4979	-11.452
9807160	-11.9558	-11.6888	-11.5383	-11.4983	-11.4524
9807180	-11.9562	-11.6892	-11.5387	-11.4987	-11.4528
9807200	-11.9566	-11.6896	-11.5391	-11.4991	-11.4532
9807220	-11.957	-11.69	-11.5395	-11.4995	-11.4536
9807240	-11.9574	-11.6904	-11.5398	-11.4999	-11.454
9807260	-11.9578	-11.6908	-11.5402	-11.5003	-11.4543
9807280	-11.9582	-11.6912	-11.5406	-11.5007	-11.4547
9807300	-11.9586	-11.6915	-11.541	-11.5011	-11.4551
9807320	-11.959	-11.692	-11.5414	-11.5015	-11.4555
9807340	-11.9594	-11.6923	-11.5418	-11.5018	-11.4559
9807360	-11.9598	-11.6927	-11.5422	-11.5022	-11.4563
9807380	-11.9602	-11.6931	-11.5426	-11.5026	-11.4567
9807400	-11.9606	-11.6935	-11.543	-11.503	-11.4571
9807420	-11.961	-11.6939	-11.5434	-11.5034	-11.4575
9807440	-11.9614	-11.6943	-11.5437	-11.5038	-11.4579
9807460	-11.9618	-11.6947	-11.5441	-11.5042	-11.4582
9807480	-11.9622	-11.6951	-11.5445	-11.5046	-11.4586
9807500	-11.9626	-11.6955	-11.5449	-11.505	-11.459
9807520	-11.963	-11.6959	-11.5453	-11.5054	-11.4594
9807540	-11.9634	-11.6963	-11.5457	-11.5058	-11.4598
9807560	-11.9638	-11.6967	-11.5461	-11.5061	-11.4602
9807580	-11.9642	-11.6971	-11.5465	-11.5065	-11.4606
9807600	-11.9646	-11.6975	-11.5469	-11.5069	-11.461
9807620	-11.965	-11.6979	-11.5473	-11.5073	-11.4614
9807640	-11.9654	-11.6982	-11.5477	-11.5077	-11.4618
9807660	-11.9658	-11.6986	-11.548	-11.5081	-11.4621
9807680	-11.9662	-11.699	-11.5485	-11.5085	-11.4625
9807700	-11.9666	-11.6994	-11.5488	-11.5089	-11.4629
9807720	-11.967	-11.6998	-11.5492	-11.5093	-11.4633
9807740	-11.9674	-11.7002	-11.5496	-11.5097	-11.4637
9807760	-11.9678	-11.7006	-11.55	-11.51	-11.4641
9807780	-11.9682	-11.701	-11.5504	-11.5104	-11.4645
9807800	-11.9686	-11.7014	-11.5508	-11.5108	-11.4649
9807820	-11.969	-11.7018	-11.5512	-11.5112	-11.4653
9807840	-11.9694	-11.7022	-11.5516	-11.5116	-11.4657
9807860	-11.9698	-11.7026	-11.552	-11.512	-11.466
9807880	-11.9702	-11.703	-11.5524	-11.5124	-11.4664
9807900	-11.9706	-11.7034	-11.5527	-11.5128	-11.4668
9807920	-11.971	-11.7038	-11.5531	-11.5132	-11.4672
9807940	-11.9714	-11.7042	-11.5535	-11.5136	-11.4676
9807960	-11.9718	-11.7045	-11.5539	-11.5139	-11.468
9807980	-11.9723	-11.7049	-11.5543	-11.5143	-11.4684
9808000	-11.9726	-11.7053	-11.5547	-11.5147	-11.4688
9808020	-11.9731	-11.7057	-11.5551	-11.5151	-11.4692
9808040	-11.9734	-11.7061	-11.5555	-11.5155	-11.4696
9808060	-11.9739	-11.7065	-11.5559	-11.5159	-11.47
9808080	-11.9742	-11.7069	-11.5563	-11.5163	-11.4703
9808100	-11.9747	-11.7073	-11.5567	-11.5167	-11.4707
9808120	-11.975	-11.7077	-11.5571	-11.5171	-11.4711
9808140	-11.9755	-11.7081	-11.5574	-11.5175	-11.4715
9808160	-11.9759	-11.7085	-11.5578	-11.5179	-11.4719
9808180	-11.9763	-11.7089	-11.5582	-11.5183	-11.4723
9808200	-11.9767	-11.7093	-11.5586	-11.5186	-11.4727
9808220	-11.9771	-11.7097	-11.559	-11.519	-11.4731
9808240	-11.9775	-11.7101	-11.5594	-11.5194	-11.4735
9808260	-11.9779	-11.7104	-11.5598	-11.5198	-11.4739
9808280	-11.9783	-11.7108	-11.5602	-11.5202	-11.4742
9808300	-11.9787	-11.7112	-11.5606	-11.5206	-11.4746
9808320	-11.9791	-11.7116	-11.561	-11.521	-11.475
9808340	-11.9795	-11.712	-11.5613	-11.5214	-11.4754
9808360	-11.9799	-11.7124	-11.5617	-11.5218	-11.4758
9808380	-11.9803	-11.7128	-11.5621	-11.5221	-11.4762
9808400	-11.9807	-11.7132	-11.5625	-11.5225	-11.4766
9808420	-11.9811	-11.7136	-11.5629	-11.5229	-11.477
9808440	-11.9815	-11.714	-11.5633	-11.5233	-11.4774
9808460	-11.9819	-11.7144	-11.5637	-11.5237	-11.4778
9808480	-11.9823	-11.7148	-11.5641	-11.5241	-11.4781
9808500	-11.9827	-11.7152	-11.5645	-11.5245	-11.4785
9808520	-11.9831	-11.7156	-11.5649	-11.5249	-11.4789
9808540	-11.9835	-11.716	-11.5653	-11.5253	-11.4793
9808560	-11.9839	-11.7164	-11.5656	-11.5257	-11.4797
9808580	-11.9843	-11.7167	-11.566	-11.5261	-11.4801
9808600	-11.9847	-11.7171	-11.5664	-11.5265	-11.4805
9808620	-11.9851	-11.7175	-11.5668	-11.5268	-11.4809
9808640	-11.9855	-11.7179	-11.5672	-11.5272	-11.4813
9808660	-11.9859	-11.7183	-11.5676	-11.5276	-11.4817
9808680	-11.9863	-11.7187	-11.568	-11.528	-11.482
9808700	-11.9867	-11.7191	-11.5684	-11.5284	-11.4824
9808720	-11.9871	-11.7195	-11.5688	-11.5288	-11.4828
9808740	-11.9875	-11.7199	-11.5692	-11.5292	-11.4832
9808760	-11.9879	-11.7203	-11.5696	-11.5296	-11.4836
9808780	-11.9883	-11.7207	-11.57	-11.53	-11.484
9808800	-11.9887	-11.7211	-11.5703	-11.5304	-11.4844
9808820	-11.9891	-11.7215	-11.5707	-11.5307	-11.4848
9808840	-11.9895	-11.7219	-11.5711	-11.5311	-11.4852
9808860	-11.9899	-11.7223	-11.5715	-11.5315	-11.4855
9808880	-11.9903	-11.7226	-11.5719	-11.5319	-11.4859
9808900	-11.9907	-11.723	-11.5723	-11.5323	-11.4863
9808920	-11.9911	-11.7234	-11.5727	-11.5327	-11.4867
9808940	-11.9915	-11.7238	-11.5731	-11.5331	-11.4871
9808960	-11.9919	-11.7242	-11.5735	-11.5335	-11.4875
9808980	-11.9923	-11.7246	-11.5739	-11.5339	-11.4879
9809000	-11.9927	-11.725	-11.5742	-11.5343	-11.4883
9809020	-11.9931	-11.7254	-11.5746	-11.5346	-11.4887
9809040	-11.9935	-11.7258	-11.575	-11.535	-11.4891
9809060	-11.9939	-11.7262	-11.5754	-11.5354	-11.4894
9809080	-11.9943	-11.7266	-11.5758	-11.5358	-11.4898
9809100	-11.9947	-11.727	-11.5762	-11.5362	-11.4902
9809120	-11.9951	-11.7274	-11.5766	-11.5366	-11.4906
9809140	-11.9955	-11.7278	-11.577	-11.537	-11.491
9809160	-11.9959	-11.7281	-11.5774	-11.5374	-11.4914
9809180	-11.9963	-11.7286	-11.5778	-11.5378	-11.4918
9809200	-11.9967	-11.7289	-11.5782	-11.5382	-11.4922
9809220	-11.9971	-11.7293	-11.5785	-11.5386	-11.4926
9809240	-11.9975	-11.7297	-11.5789	-11.5389	-11.493
9809260	-11.9979	-11.7301	-11.5793	-11.5393	-11.4933
9809280	-11.9983	-11.7305	-11.5797	-11.5397	-11.4937
9809300	-11.9987	-11.7309	-11.5801	-11.5401	-11.4941
9809320	-11.9991	-11.7313	-11.5805	-11.5405	-11.4945
9809340	-11.9995	-11.7317	-11.5809	-11.5409	-11.4949
9809360	-11.9999	-11.7321	-11.5813	-11.5413	-11.4953
9809380	-12.0003	-11.7325	-11.5817	-11.5417	-11.4957
9809400	-12.0007	-11.7329	-11.5821	-11.5421	-11.4961
9809420	-12.0011	-11.7333	-11.5825	-11.5425	-11.4965
9809440	-12.0015	-11.7337	-11.5829	-11.5428	-11.4969
9809460	-12.0019	-11.734	-11.5832	-11.5432	-11.4972
9809480	-12.0023	-11.7345	-11.5836	-11.5436	-11.4976
9809500	-12.0027	-11.7348	-11.584	-11.544	-11.498
9809520	-12.0031	-11.7352	-11.5844	-11.5444	-11.4984
9809540	-12.0035	-11.7356	-11.5848	-11.5448	-11.4988
9809560	-12.0039	-11.736	-11.5852	-11.5452	-11.4992
9809580	-12.0043	-11.7364	-11.5856	-11.5456	-11.4996
9809600	-12.0047	-11.7368	-11.586	-11.546	-11.5
9809620	-12.0051	-11.7372	-11.5864	-11.5464	-11.5004
9809640	-12.0055	-11.7376	-11.5868	-11.5467	-11.5008
9809660	-12.0059	-11.738	-11.5871	-11.5471	-11.5012
9809680	-12.0063	-11.7384	-11.5875	-11.5475	-11.5015
9809700	-12.0067	-11.7388	-11.5879	-11.5479	-11.5019
9809720	-12.0071	-11.7392	-11.5883	-11.5483	-11.5023
9809740	-12.0075	-11.7396	-11.5887	-11.5487	-11.5027
9809760	-12.0079	-11.74	-11.5891	-11.5491	-11.5031
9809780	-12.0083	-11.7403	-11.5895	-11.5495	-11.5035
9809800	-12.0087	-11.7407	-11.5899	-11.5499	-11.5039
9809820	-12.0091	-11.7411	-11.5903	-11.5503	-11.5043
9809840	-12.0095	-11.7415	-11.5907	-11.5506	-11.5046
9809860	-12.0099	-11.7419	-11.591	-11.551	-11.505
9809880	-12.0103	-11.7423	-11.5914	-11.5514	-11.5054
9809900	-12.0107	-11.7427	-11.5918	-11.5518	-11.5058
9809920	-12.0111	-11.7431	-11.5922	-11.5522	-11.5062
9809940	-12.0115	-11.7435	-11.5926	-11.5526	-11.5066
9809960	-12.0119	-11.7439	-11.593	-11.553	-11.507
9809980	-12.0123	-11.7443	-11.5934	-11.5534	-11.5074
9810000	-12.0127	-11.7447	-11.5938	-11.5538	-11.5078
9810020	-12.0131	-11.7451	-11.5942	-11.5542	-11.5082
9810040	-12.0135	-11.7455	-11.5946	-11.5546	-11.5085
9810060	-12.0139	-11.7459	-11.595	-11.5549	-11.5089
9810080	-12.0143	-11.7462	-11.5953	-11.5553	-11.5093
9810100	-12.0147	-11.7466	-11.5957	-11.5557	-11.5097
9810120	-12.0151	-11.747	-11.5961	-11.5561	-11.5101
9810140	-12.0155	-11.7474	-11.5965	-11.5565	-11.5105
9810160	-12.0159	-11.7478	-11.5969	-11.5569	-11.5109
9810180	-12.0163	-11.7482	-11.5973	-11.5573	-11.5113
9810200	-12.0167	-11.7486	-11.5977	-11.5577	-11.5117
9810220	-12.0171	-11.749	-11.5981	-11.5581	-11.5121
9810240	-12.0175	-11.7494	-11.5985	-11.5585	-11.5124
9810260	-12.0179	-11.7498	-11.5989	-11.5588	-11.5128
9810280	-12.0183	-11.7502	-11.5993	-11.5592	-11.5132
9810300	-12.0187	-11.7506	-11.5997	-11.5596	-11.5136
9810320	-12.0191	-11.751	-11.6	-11.56	-11.514
9810340	-12.0195	-11.7514	-11.6004	-11.5604	-11.5144
9810360	-12.0199	-11.7517	-11.6008	-11.5608	-11.5148
9810380	-12.0203	-11.7521	-11.6012	-11.5612	-11.5152
9810400	-12.0207	-11.7525	-11.6016	-11.5616	-11.5156
9810420	-12.0211	-11.7529	-11.602	-11.562	-11.516
9810440	-12.0215	-11.7533	-11.6024	-11.5624	-11.5163
9810460	-12.0219	-11.7537	-11.6028	-11.5627	-11.5167
9810480	-12.0223	-11.7541	-11.6032	-11.5631	-11.5171
9810500	-12.0227	-11.7545	-11.6036	-11.5635	-11.5175
9810520	-12.0231	-11.7549	-11.6039	-11.5639	-11.5179
9810540	-12.0235	-11.7553	-11.6043	-11.5643	-11.5183
9810560	-12.0239	-11.7557	-11.6047	-11.5647	-11.5187
9810580	-12.0243	-11.7561	-11.6051	-11.5651	-11.5191
9810600	-12.0247	-11.7565	-11.6055	-11.5655	-11.5195
9810620	-12.0251	-11.7569	-11.6059	-11.5659	-11.5199
9810640	-12.0255	-11.7573	-11.6063	-11.5663	-11.5203
9810660	-12.0259	-11.7576	-11.6067	-11.5666	-11.5206
9810680	-12.0263	-11.758	-11.6071	-11.567	-11.521
9810700	-12.0267	-11.7584	-11.6075	-11.5674	-11.5214
9810720	-12.0271	-11.7588	-11.6078	-11.5678	-11.5218
9810740	-12.0275	-11.7592	-11.6082	-11.5682	-11.5222
9810760	-12.0279	-11.7596	-11.6086	-11.5686	-11.5226
9810780	-12.0283	-11.76	-11.609	-11.569	-11.523
9810800	-12.0287	-11.7604	-11.6094	-11.5694	-11.5234
9810820	-12.0291	-11.7608	-11.6098	-11.5698	-11.5238
9810840	-12.0295	-11.7612	-11.6102	-11.5702	-11.5242
9810860	-12.0299	-11.7616	-11.6106	-11.5706	-11.5245
9810880	-12.0303	-11.762	-11.611	-11.5709	-11.5249
9810900	-12.0307	-11.7624	-11.6114	-11.5713	-11.5253
9810920	-12.0311	-11.7628	-11.6118	-11.5717	-11.5257
9810940	-12.0315	-11.7631	-11.6121	-11.5721	-11.5261
9810960	-12.0319	-11.7635	-11.6125	-11.5725	-11.5265
9810980	-12.0323	-11.7639	-11.6129	-11.5729	-11.5269
9811000	-12.0327	-11.7643	-11.6133	-11.5733	-11.5273
9811020	-12.0331	-11.7647	-11.6137	-11.5737	-11.5276
9811040	-12.0335	-11.7651	-11.6141	-11.5741	-11.528
9811060	-12.0339	-11.7655	-11.6145	-11.5745	-11.5284
9811080	-12.0343	-11.7659	-11.6149	-11.5748	-11.5288
9811100	-12.0347	-11.7663	-11.6153	-11.5752	-11.5292
9811120	-12.0351	-11.7667	-11.6157	-11.5756	-11.5296
9811140	-12.0355	-11.7671	-11.6161	-11.576	-11.53
9811160	-12.0359	-11.7675	-11.6165	-11.5764	-11.5304
9811180	-12.0363	-11.7679	-11.6168	-11.5768	-11.5308
9811200	-12.0367	-11.7683	-11.6172	-11.5772	-11.5312
9811220	-12.0371	-11.7686	-11.6176	-11.5776	-11.5315
9811240	-12.0375	-11.769	-11.618	-11.578	-11.5319
9811260	-12.0379	-11.7694	-11.6184	-11.5784	-11.5323
9811280	-12.0383	-11.7698	-11.6188	-11.5787	-11.5327
9811300	-12.0387	-11.7702	-11.6192	-11.5791	-11.5331
9811320	-12.0391	-11.7706	-11.6196	-11.5795	-11.5335
9811340	-12.0395	-11.771	-11.62	-11.5799	-11.5339
9811360	-12.0399	-11.7714	-11.6204	-11.5803	-11.5343
9811380	-12.0403	-11.7718	-11.6207	-11.5807	-11.5347
9811400	-12.0407	-11.7722	-11.6211	-11.5811	-11.5351
9811420	-12.0411	-11.7726	-11.6215	-11.5815	-11.5355
9811440	-12.0415	-11.773	-11.6219	-11.5819	-11.5358
9811460	-12.0419	-11.7734	-11.6223	-11.5823	-11.5362
9811480	-12.0423	-11.7737	-11.6227	-11.5826	-11.5366
9811500	-12.0427	-11.7741	-11.6231	-11.583	-11.537
9811520	-12.0431	-11.7745	-11.6235	-11.5834	-11.5374
9811540	-12.0435	-11.7749	-11.6239	-11.5838	-11.5378
9811560	-12.0439	-11.7753	-11.6243	-11.5842	-11.5382
9811580	-12.0443	-11.7757	-11.6247	-11.5846	-11.5386
9811600	-12.0447	-11.7761	-11.625	-11.585	-11.539
9811620	-12.0451	-11.7765	-11.6254	-11.5854	-11.5394
9811640	-12.0455	-11.7769	-11.6258	-11.5858	-11.5397
9811660	-12.0459	-11.7773	-11.6262	-11.5862	-11.5401
9811680	-12.0463	-11.7777	-11.6266	-11.5866	-11.5405
9811700	-12.0467	-11.7781	-11.627	-11.5869	-11.5409
9811720	-12.0471	-11.7785	-11.6274	-11.5873	-11.5413
9811740	-12.0475	-11.7789	-11.6278	-11.5877	-11.5417
9811760	-12.0479	-11.7792	-11.6282	-11.5881	-11.5421
9811780	-12.0483	-11.7796	-11.6286	-11.5885	-11.5425
9811800	-12.0487	-11.78	-11.6289	-11.5889	-11.5428
9811820	-12.0491	-11.7804	-11.6293	-11.5893	-11.5432
9811840	-12.0495	-11.7808	-11.6297	-11.5897	-11.5436
9811860	-12.0499	-11.7812	-11.6301	-11.5901	-11.544
9811880	-12.0503	-11.7816	-11.6305	-11.5905	-11.5444
9811900	-12.0507	-11.782	-11.6309	-11.5908	-11.5448
9811920	-12.0511	-11.7824	-11.6313	-11.5912	-11.5452
9811940	-12.0515	-11.7828	-11.6317	-11.5916	-11.5456
9811960	-12.0519	-11.7832	-11.6321	-11.592	-11.546
9811980	-12.0523	-11.7836	-11.6325	-11.5924	-11.5464
9812000	-12.0527	-11.784	-11.6328	-11.5928	-11.5467
9812020	-12.0531	-11.7843	-11.6332	-11.5932	-11.5471
9812040	-12.0535	-11.7848	-11.6336	-11.5936	-11.5475
9812060	-12.0539	-11.7851	-11.634	-11.594	-11.5479
9812080	-12.0543	-11.7855	-11.6344	-11.5944	-11.5483
9812100	-12.0547	-11.7859	-11.6348	-11.5947	-11.5487
9812120	-12.0551	-11.7863	-11.6352	-11.5951	-11.5491
9812140	-12.0555	-11.7867	-11.6356	-11.5955	-11.5495
9812160	-12.0559	-11.7871	-11.636	-11.5959	-11.5499
9812180	-12.0563	-11.7875	-11.6364	-11.5963	-11.5503
9812200	-12.0567	-11.7879	-11.6367	-11.5967	-11.5506
9812220	-12.0571	-11.7883	-11.6371	-11.5971	-11.551
9812240	-12.0575	-11.7887	-11.6375	-11.5975	-11.5514
9812260	-12.0579	-11.7891	-11.6379	-11.5979	-11.5518
9812280	-12.0583	-11.7895	-11.6383	-11.5983	-11.5522
9812300	-12.0587	-11.7898	-11.6387	-11.5986	-11.5526
9812320	-12.0591	-11.7902	-11.6391	-11.599	-11.553
9812340	-12.0595	-11.7906	-11.6395	-11.5994	-11.5534
9812360	-12.0599	-11.791	-11.6399	-11.5998	-11.5538
9812380	-12.0603	-11.7914	-11.6403	-11.6002	-11.5541
9812400	-12.0607	-11.7918	-11.6407	-11.6006	-11.5545
9812420	-12.0611	-11.7922	-11.641	-11.601	-11.5549
9812440	-12.0615	-11.7926	-11.6414	-11.6014	-11.5553
9812460	-12.0619	-11.793	-11.6418	-11.6017	-11.5557
9812480	-12.0623	-11.7934	-11.6422	-11.6021	-11.5561
9812500	-12.0627	-11.7938	-11.6426	-11.6025	-11.5565
9812520	-12.0631	-11.7942	-11.643	-11.6029	-11.5569
9812540	-12.0635	-11.7946	-11.6434	-11.6033	-11.5573
9812560	-12.0639	-11.795	-11.6438	-11.6037	-11.5577
9812580	-12.0643	-11.7953	-11.6442	-11.6041	-11.558
9812600	-12.0647	-11.7957	-11.6446	-11.6045	-11.5584
9812620	-12.0651	-11.7961	-11.6449	-11.6049	-11.5588
9812640	-12.0655	-11.7965	-11.6453	-11.6053	-11.5592
9812660	-12.0659	-11.7969	-11.6457	-11.6057	-11.5596
9812680	-12.0663	-11.7973	-11.6461	-11.606	-11.56
9812700	-12.0667	-11.7977	-11.6465	-11.6064	-11.5604
9812720	-12.0671	-11.7981	-11.6469	-11.6068	-11.5608
9812740	-12.0675	-11.7985	-11.6473	-11.6072	-11.5612
9812760	-12.0679	-11.7989	-11.6477	-11.6076	-11.5616
9812780	-12.0683	-11.7993	-11.6481	-11.608	-11.5619
9812800	-12.0687	-11.7997	-11.6485	-11.6084	-11.5623
9812820	-12.0691	-11.8001	-11.6488	-11.6088	-11.5627
9812840	-12.0695	-11.8004	-11.6492	-11.6092	-11.5631
9812860	-12.0699	-11.8008	-11.6496	-11.6096	-11.5635
9812880	-12.0703	-11.8012	-11.65	-11.6099	-11.5639
9812900	-12.0707	-11.8016	-11.6504	-11.6103	-11.5643
9812920	-12.0711	-11.802	-11.6508	-11.6107	-11.5647
9812940	-12.0715	-11.8024	-11.6512	-11.6111	-11.5651
9812960	-12.0719	-11.8028	-11.6516	-11.6115	-11.5655
9812980	-12.0723	-11.8032	-11.652	-11.6119	-11.5658
9813000	-12.0727	-11.8036	-11.6524	-11.6123	-11.5662
9813020	-12.0731	-11.804	-11.6527	-11.6127	-11.5666
9813040	-12.0735	-11.8044	-11.6531	-11.6131	-11.567
9813060	-12.0739	-11.8048	-11.6535	-11.6135	-11.5674
9813080	-12.0743	-11.8052	-11.6539	-11.6138	-11.5678
9813100	-12.0747	-11.8056	-11.6543	-11.6142	-11.5682
9813120	-12.075	-11.8059	-11.6547	-11.6146	-11.5686
9813140	-12.0755	-11.8063	-11.6551	-11.615	-11.569
9813160	-12.0759	-11.8067	-11.6555	-11.6154	-11.5693
9813180	-12.0762	-11.8071	-11.6559	-11.6158	-11.5697
9813200	-12.0767	-11.8075	-11.6563	-11.6162	-11.5701
9813220	-12.077	-11.8079	-11.6567	-11.6166	-11.5705
9813240	-12.0775	-11.8083	-11.657	-11.617	-11.5709
9813260	-12.0778	-11.8087	-11.6574	-11.6174	-11.5713
9813280	-12.0783	-11.8091	-11.6578	-11.6177	-11.5717
9813300	-12.0786	-11.8095	-11.6582	-11.6181	-11.5721
9813320	-12.079	-11.8099	-11.6586	-11.6185	-11.5725
9813340	-12.0794	-11.8103	-11.659	-11.6189	-11.5729
9813360	-12.0798	-11.8107	-11.6594	-11.6193	-11.5732
9813380	-12.0802	-11.811	-11.6598	-11.6197	-11.5736
9813400	-12.0806	-11.8114	-11.6602	-11.6201	-11.574
9813420	-12.081	-11.8118	-11.6606	-11.6205	-11.5744
9813440	-12.0814	-11.8122	-11.6609	-11.6209	-11.5748
9813460	-12.0818	-11.8126	-11.6613	-11.6212	-11.5752
9813480	-12.0822	-11.813	-11.6617	-11.6216	-11.5756
9813500	-12.0826	-11.8134	-11.6621	-11.622	-11.576
9813520	-12.083	-11.8138	-11.6625	-11.6224	-11.5764
9813540	-12.0834	-11.8142	-11.6629	-11.6228	-11.5767
9813560	-12.0838	-11.8146	-11.6633	-11.6232	-11.5771
9813580	-12.0842	-11.815	-11.6637	-11.6236	-11.5775
9813600	-12.0846	-11.8154	-11.6641	-11.624	-11.5779
9813620	-12.085	-11.8157	-11.6645	-11.6244	-11.5783
9813640	-12.0854	-11.8161	-11.6648	-11.6248	-11.5787
9813660	-12.0858	-11.8165	-11.6652	-11.6251	-11.5791
9813680	-12.0862	-11.8169	-11.6656	-11.6255	-11.5795
9813700	-12.0866	-11.8173	-11.666	-11.6259	-11.5799
9813720	-12.087	-11.8177	-11.6664	-11.6263	-11.5802
9813740	-12.0874	-11.8181	-11.6668	-11.6267	-11.5806
9813760	-12.0878	-11.8185	-11.6672	-11.6271	-11.581
9813780	-12.0882	-11.8189	-11.6676	-11.6275	-11.5814
9813800	-12.0886	-11.8193	-11.668	-11.6279	-11.5818
9813820	-12.089	-11.8197	-11.6684	-11.6283	-11.5822
9813840	-12.0894	-11.8201	-11.6687	-11.6287	-11.5826
9813860	-12.0898	-11.8205	-11.6691	-11.629	-11.583
9813880	-12.0902	-11.8209	-11.6695	-11.6294	-11.5834
9813900	-12.0906	-11.8212	-11.6699	-11.6298	-11.5838
9813920	-12.091	-11.8216	-11.6703	-11.6302	-11.5841
9813940	-12.0914	-11.822	-11.6707	-11.6306	-11.5845
9813960	-12.0918	-11.8224	-11.6711	-11.631	-11.5849
9813980	-12.0922	-11.8228	-11.6715	-11.6314	-11.5853
9814000	-12.0926	-11.8232	-11.6719	-11.6318	-11.5857
9814020	-12.093	-11.8236	-11.6723	-11.6322	-11.5861
9814040	-12.0934	-11.824	-11.6727	-11.6326	-11.5865
9814060	-12.0938	-11.8244	-11.673	-11.6329	-11.5869
9814080	-12.0942	-11.8248	-11.6734	-11.6333	-11.5873
9814100	-12.0946	-11.8252	-11.6738	-11.6337	-11.5877
9814120	-12.095	-11.8255	-11.6742	-11.6341	-11.588
9814140	-12.0954	-11.8259	-11.6746	-11.6345	-11.5884
9814160	-12.0958	-11.8263	-11.675	-11.6349	-11.5888
9814180	-12.0962	-11.8267	-11.6754	-11.6353	-11.5892
9814200	-12.0966	-11.8271	-11.6758	-11.6357	-11.5896
9814220	-12.097	-11.8275	-11.6762	-11.6361	-11.59
9814240	-12.0974	-11.8279	-11.6766	-11.6364	-11.5904
9814260	-12.0978	-11.8283	-11.6769	-11.6368	-11.5908
9814280	-12.0982	-11.8287	-11.6773	-11.6372	-11.5912
9814300	-12.0986	-11.8291	-11.6777	-11.6376	-11.5915
9814320	-12.099	-11.8295	-11.6781	-11.638	-11.5919
9814340	-12.0994	-11.8299	-11.6785	-11.6384	-11.5923
9814360	-12.0998	-11.8303	-11.6789	-11.6388	-11.5927
9814380	-12.1002	-11.8307	-11.6793	-11.6392	-11.5931
9814400	-12.1006	-11.831	-11.6797	-11.6396	-11.5935
9814420	-12.101	-11.8314	-11.6801	-11.64	-11.5939
9814440	-12.1014	-11.8318	-11.6805	-11.6403	-11.5943
9814460	-12.1018	-11.8322	-11.6808	-11.6407	-11.5947
9814480	-12.1022	-11.8326	-11.6812	-11.6411	-11.5951
9814500	-12.1026	-11.833	-11.6816	-11.6415	-11.5954
9814520	-12.103	-11.8334	-11.682	-11.6419	-11.5958
9814540	-12.1034	-11.8338	-11.6824	-11.6423	-11.5962
9814560	-12.1038	-11.8342	-11.6828	-11.6427	-11.5966
9814580	-12.1042	-11.8346	-11.6832	-11.6431	-11.597
9814600	-12.1046	-11.835	-11.6836	-11.6435	-11.5974
9814620	-12.105	-11.8354	-11.6839	-11.6439	-11.5978
9814640	-12.1053	-11.8357	-11.6843	-11.6442	-11.5982
9814660	-12.1058	-11.8361	-11.6847	-11.6446	-11.5985
9814680	-12.1061	-11.8365	-11.6851	-11.645	-11.5989
9814700	-12.1066	-11.8369	-11.6855	-11.6454	-11.5993
9814720	-12.1069	-11.8373	-11.6859	-11.6458	-11.5997
9814740	-12.1073	-11.8377	-11.6863	-11.6462	-11.6001
9814760	-12.1077	-11.8381	-11.6867	-11.6466	-11.6005
9814780	-12.1081	-11.8385	-11.6871	-11.647	-11.6009
9814800	-12.1085	-11.8389	-11.6875	-11.6473	-11.6013
9814820	-12.1089	-11.8393	-11.6878	-11.6477	-11.6017
9814840	-12.1093	-11.8397	-11.6882	-11.6481	-11.6021
9814860	-12.1097	-11.84	-11.6886	-11.6485	-11.6024
9814880	-12.1101	-11.8405	-11.689	-11.6489	-11.6028
9814900	-12.1105	-11.8408	-11.6894	-11.6493	-11.6032
9814920	-12.1109	-11.8412	-11.6898	-11.6497	-11.6036
9814940	-12.1113	-11.8416	-11.6902	-11.6501	-11.604
9814960	-12.1117	-11.842	-11.6906	-11.6505	-11.6044
9814980	-12.1121	-11.8424	-11.691	-11.6509	-11.6048
9815000	-12.1125	-11.8428	-11.6914	-11.6512	-11.6052
9815020	-12.1129	-11.8432	-11.6918	-11.6516	-11.6056
9815040	-12.1133	-11.8436	-11.6921	-11.652	-11.6059
9815060	-12.1137	-11.844	-11.6925	-11.6524	-11.6063
9815080	-12.1141	-11.8444	-11.6929	-11.6528	-11.6067
9815100	-12.1145	-11.8448	-11.6933	-11.6532	-11.6071
9815120	-12.1149	-11.8452	-11.6937	-11.6536	-11.6075
9815140	-12.1153	-11.8455	-11.6941	-11.654	-11.6079
9815160	-12.1157	-11.8459	-11.6945	-11.6544	-11.6083
9815180	-12.1161	-11.8463	-11.6949	-11.6547	-11.6087
9815200	-12.1165	-11.8467	-11.6953	-11.6551	-11.6091
9815220	-12.1169	-11.8471	-11.6957	-11.6555	-11.6095
9815240	-12.1173	-11.8475	-11.696	-11.6559	-11.6098
9815260	-12.1177	-11.8479	-11.6964	-11.6563	-11.6102
9815280	-12.1181	-11.8483	-11.6968	-11.6567	-11.6106
9815300	-12.1185	-11.8487	-11.6972	-11.6571	-11.611
9815320	-12.1189	-11.8491	-11.6976	-11.6575	-11.6114
9815340	-12.1193	-11.8495	-11.698	-11.6579	-11.6118
9815360	-12.1197	-11.8498	-11.6984	-11.6583	-11.6122
9815380	-12.1201	-11.8502	-11.6988	-11.6586	-11.6126
9815400	-12.1205	-11.8506	-11.6992	-11.659	-11.6129
9815420	-12.1209	-11.851	-11.6996	-11.6594	-11.6133
9815440	-12.1213	-11.8514	-11.6999	-11.6598	-11.6137
9815460	-12.1217	-11.8518	-11.7003	-11.6602	-11.6141
9815480	-12.1221	-11.8522	-11.7007	-11.6606	-11.6145
9815500	-12.1225	-11.8526	-11.7011	-11.661	-11.6149
9815520	-12.1229	-11.853	-11.7015	-11.6614	-11.6153
9815540	-12.1233	-11.8534	-11.7019	-11.6618	-11.6157
9815560	-12.1237	-11.8538	-11.7023	-11.6622	-11.6161
9815580	-12.1241	-11.8542	-11.7027	-11.6625	-11.6165
9815600	-12.1245	-11.8545	-11.703	-11.6629	-11.6168
9815620	-12.1249	-11.8549	-11.7034	-11.6633	-11.6172
9815640	-12.1253	-11.8553	-11.7038	-11.6637	-11.6176
9815660	-12.1257	-11.8557	-11.7042	-11.6641	-11.618
9815680	-12.126	-11.8561	-11.7046	-11.6645	-11.6184
9815700	-12.1265	-11.8565	-11.705	-11.6649	-11.6188
9815720	-12.1268	-11.8569	-11.7054	-11.6653	-11.6192
9815740	-12.1273	-11.8573	-11.7058	-11.6657	-11.6196
9815760	-12.1276	-11.8577	-11.7062	-11.666	-11.6199
9815780	-12.128	-11.8581	-11.7066	-11.6664	-11.6203
9815800	-12.1284	-11.8585	-11.707	-11.6668	-11.6207
9815820	-12.1288	-11.8589	-11.7073	-11.6672	-11.6211
9815840	-12.1292	-11.8592	-11.7077	-11.6676	-11.6215
9815860	-12.1296	-11.8596	-11.7081	-11.668	-11.6219
9815880	-12.13	-11.86	-11.7085	-11.6684	-11.6223
9815900	-12.1304	-11.8604	-11.7089	-11.6688	-11.6227
9815920	-12.1308	-11.8608	-11.7093	-11.6692	-11.6231
9815940	-12.1312	-11.8612	-11.7097	-11.6695	-11.6235
9815960	-12.1316	-11.8616	-11.7101	-11.6699	-11.6238
9815980	-12.132	-11.862	-11.7105	-11.6703	-11.6242
9816000	-12.1324	-11.8624	-11.7109	-11.6707	-11.6246
9816020	-12.1328	-11.8628	-11.7112	-11.6711	-11.625
9816040	-12.1332	-11.8632	-11.7116	-11.6715	-11.6254
9816060	-12.1336	-11.8636	-11.712	-11.6719	-11.6258
9816080	-12.134	-11.8639	-11.7124	-11.6723	-11.6262
9816100	-12.1344	-11.8643	-11.7128	-11.6727	-11.6266
9816120	-12.1348	-11.8647	-11.7132	-11.673	-11.627
9816140	-12.1352	-11.8651	-11.7136	-11.6734	-11.6273
9816160	-12.1356	-11.8655	-11.714	-11.6738	-11.6277
9816180	-12.136	-11.8659	-11.7143	-11.6742	-11.6281
9816200	-12.1364	-11.8663	-11.7147	-11.6746	-11.6285
9816220	-12.1368	-11.8667	-11.7151	-11.675	-11.6289
9816240	-12.1372	-11.8671	-11.7155	-11.6754	-11.6293
9816260	-12.1376	-11.8675	-11.7159	-11.6758	-11.6297
9816280	-12.138	-11.8679	-11.7163	-11.6762	-11.6301
9816300	-12.1384	-11.8682	-11.7167	-11.6766	-11.6305
9816320	-12.1388	-11.8686	-11.7171	-11.6769	-11.6309
9816340	-12.1392	-11.869	-11.7175	-11.6773	-11.6312
9816360	-12.1396	-11.8694	-11.7179	-11.6777	-11.6316
9816380	-12.14	-11.8698	-11.7182	-11.6781	-11.632
9816400	-12.1404	-11.8702	-11.7186	-11.6785	-11.6324
9816420	-12.1408	-11.8706	-11.719	-11.6789	-11.6328
9816440	-12.1412	-11.871	-11.7194	-11.6793	-11.6332
9816460	-12.1416	-11.8714	-11.7198	-11.6797	-11.6336
9816480	-12.142	-11.8718	-11.7202	-11.6801	-11.634
9816500	-12.1424	-11.8722	-11.7206	-11.6805	-11.6343
9816520	-12.1427	-11.8726	-11.721	-11.6808	-11.6347
9816540	-12.1432	-11.8729	-11.7214	-11.6812	-11.6351
9816560	-12.1435	-11.8733	-11.7218	-11.6816	-11.6355
9816580	-12.1439	-11.8737	-11.7221	-11.682	-11.6359
9816600	-12.1443	-11.8741	-11.7225	-11.6824	-11.6363
9816620	-12.1447	-11.8745	-11.7229	-11.6828	-11.6367
9816640	-12.1451	-11.8749	-11.7233	-11.6832	-11.6371
9816660	-12.1455	-11.8753	-11.7237	-11.6836	-11.6375
9816680	-12.1459	-11.8757	-11.7241	-11.6839	-11.6379
9816700	-12.1463	-11.8761	-11.7245	-11.6843	-11.6382
9816720	-12.1467	-11.8765	-11.7249	-11.6847	-11.6386
9816740	-12.1471	-11.8769	-11.7253	-11.6851	-11.639
9816760	-12.1475	-11.8773	-11.7256	-11.6855	-11.6394
9816780	-12.1479	-11.8776	-11.726	-11.6859	-11.6398
9816800	-12.1483	-11.878	-11.7264	-11.6863	-11.6402
9816820	-12.1487	-11.8784	-11.7268	-11.6867	-11.6406
9816840	-12.1491	-11.8788	-11.7272	-11.6871	-11.641
9816860	-12.1495	-11.8792	-11.7276	-11.6875	-11.6413
9816880	-12.1499	-11.8796	-11.728	-11.6878	-11.6417
9816900	-12.1503	-11.88	-11.7284	-11.6882	-11.6421
9816920	-12.1507	-11.8804	-11.7288	-11.6886	-11.6425
9816940	-12.1511	-11.8808	-11.7292	-11.689	-11.6429
9816960	-12.1515	-11.8812	-11.7295	-11.6894	-11.6433
9816980	-12.1519	-11.8816	-11.7299	-11.6898	-11.6437
9817000	-12.1523	-11.8819	-11.7303	-11.6902	-11.6441
9817020	-12.1527	-11.8823	-11.7307	-11.6906	-11.6445
9817040	-12.1531	-11.8827	-11.7311	-11.691	-11.6448
9817060	-12.1535	-11.8831	-11.7315	-11.6913	-11.6452
9817080	-12.1539	-11.8835	-11.7319	-11.6917	-11.6456
9817100	-12.1543	-11.8839	-11.7323	-11.6921	-11.646
9817120	-12.1547	-11.8843	-11.7326	-11.6925	-11.6464
9817140	-12.1551	-11.8847	-11.733	-11.6929	-11.6468
9817160	-12.1555	-11.8851	-11.7334	-11.6933	-11.6472
9817180	-12.1559	-11.8855	-11.7338	-11.6937	-11.6476
9817200	-12.1563	-11.8858	-11.7342	-11.6941	-11.648
9817220	-12.1567	-11.8863	-11.7346	-11.6944	-11.6484
9817240	-12.157	-11.8866	-11.735	-11.6948	-11.6487
9817260	-12.1575	-11.887	-11.7354	-11.6952	-11.6491
9817280	-12.1578	-11.8874	-11.7358	-11.6956	-11.6495
9817300	-12.1582	-11.8878	-11.7362	-11.696	-11.6499
9817320	-12.1586	-11.8882	-11.7365	-11.6964	-11.6503
9817340	-12.159	-11.8886	-11.7369	-11.6968	-11.6507
9817360	-12.1594	-11.889	-11.7373	-11.6972	-11.6511
9817380	-12.1598	-11.8894	-11.7377	-11.6976	-11.6515
9817400	-12.1602	-11.8898	-11.7381	-11.698	-11.6518
9817420	-12.1606	-11.8902	-11.7385	-11.6983	-11.6522
9817440	-12.161	-11.8905	-11.7389	-11.6987	-11.6526
9817460	-12.1614	-11.8909	-11.7393	-11.6991	-11.653
9817480	-12.1618	-11.8913	-11.7397	-11.6995	-11.6534
9817500	-12.1622	-11.8917	-11.7401	-11.6999	-11.6538
9817520	-12.1626	-11.8921	-11.7404	-11.7003	-11.6542
9817540	-12.163	-11.8925	-11.7408	-11.7007	-11.6546
9817560	-12.1634	-11.8929	-11.7412	-11.7011	-11.655
9817580	-12.1638	-11.8933	-11.7416	-11.7014	-11.6554
9817600	-12.1642	-11.8937	-11.742	-11.7018	-11.6557
9817620	-12.1646	-11.8941	-11.7424	-11.7022	-11.6561
9817640	-12.165	-11.8945	-11.7428	-11.7026	-11.6565
9817660	-12.1654	-11.8948	-11.7432	-11.703	-11.6569
9817680	-12.1658	-11.8952	-11.7436	-11.7034	-11.6573
9817700	-12.1662	-11.8956	-11.7439	-11.7038	-11.6577
9817720	-12.1666	-11.896	-11.7443	-11.7042	-11.6581
9817740	-12.167	-11.8964	-11.7447	-11.7046	-11.6585
9817760	-12.1674	-11.8968	-11.7451	-11.705	-11.6588
9817780	-12.1678	-11.8972	-11.7455	-11.7053	-11.6592
9817800	-12.1682	-11.8976	-11.7459	-11.7057	-11.6596
9817820	-12.1686	-11.898	-11.7463	-11.7061	-11.66
9817840	-12.169	-11.8984	-11.7467	-11.7065	-11.6604
9817860	-12.1694	-11.8988	-11.747	-11.7069	-11.6608
9817880	-12.1698	-11.8992	-11.7474	-11.7073	-11.6612
9817900	-12.1701	-11.8995	-11.7478	-11.7077	-11.6616
9817920	-12.1706	-11.8999	-11.7482	-11.7081	-11.6619
9817940	-12.1709	-11.9003	-11.7486	-11.7084	-11.6623
9817960	-12.1713	-11.9007	-11.749	-11.7088	-11.6627
9817980	-12.1717	-11.9011	-11.7494	-11.7092	-11.6631
9818000	-12.1721	-11.9015	-11.7498	-11.7096	-11.6635
9818020	-12.1725	-11.9019	-11.7502	-11.71	-11.6639
9818040	-12.1729	-11.9023	-11.7506	-11.7104	-11.6643
9818060	-12.1733	-11.9027	-11.7509	-11.7108	-11.6647
9818080	-12.1737	-11.9031	-11.7513	-11.7112	-11.6651
9818100	-12.1741	-11.9034	-11.7517	-11.7116	-11.6654
9818120	-12.1745	-11.9038	-11.7521	-11.7119	-11.6658
9818140	-12.1749	-11.9042	-11.7525	-11.7123	-11.6662
9818160	-12.1753	-11.9046	-11.7529	-11.7127	-11.6666
9818180	-12.1757	-11.905	-11.7533	-11.7131	-11.667
9818200	-12.1761	-11.9054	-11.7537	-11.7135	-11.6674
9818220	-12.1765	-11.9058	-11.7541	-11.7139	-11.6678
9818240	-12.1769	-11.9062	-11.7545	-11.7143	-11.6682
9818260	-12.1773	-11.9066	-11.7548	-11.7147	-11.6686
9818280	-12.1777	-11.907	-11.7552	-11.7151	-11.669
9818300	-12.1781	-11.9073	-11.7556	-11.7155	-11.6693
9818320	-12.1785	-11.9077	-11.756	-11.7158	-11.6697
9818340	-12.1789	-11.9081	-11.7564	-11.7162	-11.6701
9818360	-12.1793	-11.9085	-11.7568	-11.7166	-11.6705
9818380	-12.1797	-11.9089	-11.7572	-11.717	-11.6709
9818400	-12.1801	-11.9093	-11.7576	-11.7174	-11.6713
9818420	-12.1805	-11.9097	-11.7579	-11.7178	-11.6717
9818440	-12.1809	-11.9101	-11.7583	-11.7182	-11.6721
9818460	-12.1813	-11.9105	-11.7587	-11.7186	-11.6724
9818480	-12.1816	-11.9109	-11.7591	-11.7189	-11.6728
9818500	-12.1821	-11.9113	-11.7595	-11.7193	-11.6732
9818520	-12.1824	-11.9116	-11.7599	-11.7197	-11.6736
9818540	-12.1828	-11.912	-11.7603	-11.7201	-11.674
9818560	-12.1832	-11.9124	-11.7607	-11.7205	-11.6744
9818580	-12.1836	-11.9128	-11.7611	-11.7209	-11.6748
9818600	-12.184	-11.9132	-11.7614	-11.7213	-11.6752
9818620	-12.1844	-11.9136	-11.7618	-11.7217	-11.6755
9818640	-12.1848	-11.914	-11.7622	-11.7221	-11.6759
9818660	-12.1852	-11.9144	-11.7626	-11.7225	-11.6763
9818680	-12.1856	-11.9148	-11.763	-11.7228	-11.6767
9818700	-12.186	-11.9152	-11.7634	-11.7232	-11.6771
9818720	-12.1864	-11.9155	-11.7638	-11.7236	-11.6775
9818740	-12.1868	-11.916	-11.7642	-11.724	-11.6779
9818760	-12.1872	-11.9163	-11.7646	-11.7244	-11.6783
9818780	-12.1876	-11.9167	-11.765	-11.7248	-11.6787
9818800	-12.188	-11.9171	-11.7653	-11.7252	-11.6791
9818820	-12.1884	-11.9175	-11.7657	-11.7256	-11.6794
9818840	-12.1888	-11.9179	-11.7661	-11.7259	-11.6798
9818860	-12.1892	-11.9183	-11.7665	-11.7263	-11.6802
9818880	-12.1896	-11.9187	-11.7669	-11.7267	-11.6806
9818900	-12.19	-11.9191	-11.7673	-11.7271	-11.681
9818920	-12.1904	-11.9195	-11.7677	-11.7275	-11.6814
9818940	-12.1908	-11.9199	-11.7681	-11.7279	-11.6818
9818960	-12.1912	-11.9202	-11.7684	-11.7283	-11.6822
9818980	-12.1916	-11.9206	-11.7688	-11.7287	-11.6826
9819000	-12.192	-11.921	-11.7692	-11.7291	-11.6829
9819020	-12.1923	-11.9214	-11.7696	-11.7294	-11.6833
9819040	-12.1928	-11.9218	-11.77	-11.7298	-11.6837
9819060	-12.1931	-11.9222	-11.7704	-11.7302	-11.6841
9819080	-12.1935	-11.9226	-11.7708	-11.7306	-11.6845
9819100	-12.1939	-11.923	-11.7712	-11.731	-11.6849
9819120	-12.1943	-11.9234	-11.7716	-11.7314	-11.6853
9819140	-12.1947	-11.9238	-11.772	-11.7318	-11.6857
9819160	-12.1951	-11.9241	-11.7723	-11.7322	-11.686
9819180	-12.1955	-11.9245	-11.7727	-11.7325	-11.6864
9819200	-12.1959	-11.9249	-11.7731	-11.7329	-11.6868
9819220	-12.1963	-11.9253	-11.7735	-11.7333	-11.6872
9819240	-12.1967	-11.9257	-11.7739	-11.7337	-11.6876
9819260	-12.1971	-11.9261	-11.7743	-11.7341	-11.688
9819280	-12.1975	-11.9265	-11.7747	-11.7345	-11.6884
9819300	-12.1979	-11.9269	-11.7751	-11.7349	-11.6888
9819320	-12.1983	-11.9273	-11.7754	-11.7353	-11.6891
9819340	-12.1987	-11.9277	-11.7758	-11.7357	-11.6895
9819360	-12.1991	-11.9281	-11.7762	-11.7361	-11.6899
9819380	-12.1995	-11.9284	-11.7766	-11.7364	-11.6903
9819400	-12.1999	-11.9288	-11.777	-11.7368	-11.6907
9819420	-12.2003	-11.9292	-11.7774	-11.7372	-11.6911
9819440	-12.2007	-11.9296	-11.7778	-11.7376	-11.6915
9819460	-12.2011	-11.93	-11.7782	-11.738	-11.6919
9819480	-12.2015	-11.9304	-11.7786	-11.7384	-11.6923
9819500	-12.2019	-11.9308	-11.7789	-11.7388	-11.6927
9819520	-12.2022	-11.9312	-11.7793	-11.7392	-11.693
9819540	-12.2026	-11.9316	-11.7797	-11.7395	-11.6934
9819560	-12.203	-11.932	-11.7801	-11.7399	-11.6938
9819580	-12.2034	-11.9323	-11.7805	-11.7403	-11.6942
9819600	-12.2038	-11.9327	-11.7809	-11.7407	-11.6946
9819620	-12.2042	-11.9331	-11.7813	-11.7411	-11.695
9819640	-12.2046	-11.9335	-11.7817	-11.7415	-11.6954
9819660	-12.205	-11.9339	-11.782	-11.7419	-11.6958
9819680	-12.2054	-11.9343	-11.7824	-11.7423	-11.6961
9819700	-12.2058	-11.9347	-11.7828	-11.7426	-11.6965
9819720	-12.2062	-11.9351	-11.7832	-11.743	-11.6969
9819740	-12.2066	-11.9355	-11.7836	-11.7434	-11.6973
9819760	-12.207	-11.9359	-11.784	-11.7438	-11.6977
9819780	-12.2074	-11.9362	-11.7844	-11.7442	-11.6981
9819800	-12.2078	-11.9366	-11.7848	-11.7446	-11.6985
9819820	-12.2082	-11.937	-11.7852	-11.745	-11.6989
9819840	-12.2086	-11.9374	-11.7856	-11.7454	-11.6992
9819860	-12.209	-11.9378	-11.7859	-11.7458	-11.6996
9819880	-12.2094	-11.9382	-11.7863	-11.7462	-11.7
9819900	-12.2098	-11.9386	-11.7867	-11.7465	-11.7004
9819920	-12.2102	-11.939	-11.7871	-11.7469	-11.7008
9819940	-12.2106	-11.9394	-11.7875	-11.7473	-11.7012
9819960	-12.211	-11.9398	-11.7879	-11.7477	-11.7016
9819980	-12.2113	-11.9401	-11.7883	-11.7481	-11.702
9820000	-12.2118	-11.9405	-11.7887	-11.7485	-11.7023
9820020	-12.2121	-11.9409	-11.789	-11.7489	-11.7027
9820040	-12.2125	-11.9413	-11.7894	-11.7493	-11.7031
9820060	-12.2129	-11.9417	-11.7898	-11.7496	-11.7035
9820080	-12.2133	-11.9421	-11.7902	-11.75	-11.7039
9820100	-12.2137	-11.9425	-11.7906	-11.7504	-11.7043
9820120	-12.2141	-11.9429	-11.791	-11.7508	-11.7047
9820140	-12.2145	-11.9433	-11.7914	-11.7512	-11.7051
9820160	-12.2149	-11.9436	-11.7918	-11.7516	-11.7055
9820180	-12.2153	-11.944	-11.7921	-11.752	-11.7058
9820200	-12.2157	-11.9444	-11.7925	-11.7524	-11.7062
9820220	-12.2161	-11.9448	-11.7929	-11.7528	-11.7066
9820240	-12.2165	-11.9452	-11.7933	-11.7531	-11.707
9820260	-12.2169	-11.9456	-11.7937	-11.7535	-11.7074
9820280	-12.2173	-11.946	-11.7941	-11.7539	-11.7078
9820300	-12.2177	-11.9464	-11.7945	-11.7543	-11.7082
9820320	-12.2181	-11.9468	-11.7949	-11.7547	-11.7086
9820340	-12.2185	-11.9472	-11.7953	-11.7551	-11.7089
9820360	-12.2189	-11.9475	-11.7957	-11.7555	-11.7093
9820380	-12.2193	-11.9479	-11.796	-11.7559	-11.7097
9820400	-12.2197	-11.9483	-11.7964	-11.7562	-11.7101
9820420	-12.2201	-11.9487	-11.7968	-11.7566	-11.7105
9820440	-12.2204	-11.9491	-11.7972	-11.757	-11.7109
9820460	-12.2208	-11.9495	-11.7976	-11.7574	-11.7113
9820480	-12.2212	-11.9499	-11.798	-11.7578	-11.7117
9820500	-12.2216	-11.9503	-11.7984	-11.7582	-11.7121
9820520	-12.222	-11.9507	-11.7988	-11.7586	-11.7124
9820540	-12.2224	-11.9511	-11.7991	-11.759	-11.7128
9820560	-12.2228	-11.9514	-11.7995	-11.7593	-11.7132
9820580	-12.2232	-11.9518	-11.7999	-11.7597	-11.7136
9820600	-12.2236	-11.9522	-11.8003	-11.7601	-11.714
9820620	-12.224	-11.9526	-11.8007	-11.7605	-11.7144
9820640	-12.2244	-11.953	-11.8011	-11.7609	-11.7148
9820660	-12.2248	-11.9534	-11.8015	-11.7613	-11.7152
9820680	-12.2252	-11.9538	-11.8019	-11.7617	-11.7156
9820700	-12.2256	-11.9542	-11.8023	-11.7621	-11.7159
9820720	-12.226	-11.9546	-11.8026	-11.7625	-11.7163
9820740	-12.2264	-11.955	-11.803	-11.7628	-11.7167
9820760	-12.2268	-11.9553	-11.8034	-11.7632	-11.7171
9820780	-12.2272	-11.9557	-11.8038	-11.7636	-11.7175
9820800	-12.2276	-11.9561	-11.8042	-11.764	-11.7179
9820820	-12.228	-11.9565	-11.8046	-11.7644	-11.7183
9820840	-12.2284	-11.9569	-11.805	-11.7648	-11.7187
9820860	-12.2287	-11.9573	-11.8054	-11.7652	-11.719
9820880	-12.2291	-11.9577	-11.8057	-11.7656	-11.7194
9820900	-12.2295	-11.9581	-11.8061	-11.766	-11.7198
9820920	-12.2299	-11.9585	-11.8065	-11.7663	-11.7202
9820940	-12.2303	-11.9588	-11.8069	-11.7667	-11.7206
9820960	-12.2307	-11.9592	-11.8073	-11.7671	-11.721
9820980	-12.2311	-11.9596	-11.8077	-11.7675	-11.7214
9821000	-12.2315	-11.96	-11.8081	-11.7679	-11.7218
9821020	-12.2319	-11.9604	-11.8085	-11.7683	-11.7221
9821040	-12.2323	-11.9608	-11.8088	-11.7687	-11.7225
9821060	-12.2327	-11.9612	-11.8092	-11.7691	-11.7229
9821080	-12.2331	-11.9616	-11.8096	-11.7694	-11.7233
9821100	-12.2335	-11.962	-11.81	-11.7698	-11.7237
9821120	-12.2339	-11.9624	-11.8104	-11.7702	-11.7241
9821140	-12.2343	-11.9627	-11.8108	-11.7706	-11.7245
9821160	-12.2347	-11.9631	-11.8112	-11.771	-11.7249
9821180	-12.2351	-11.9635	-11.8116	-11.7714	-11.7253
9821200	-12.2355	-11.9639	-11.812	-11.7718	-11.7256
9821220	-12.2359	-11.9643	-11.8124	-11.7722	-11.726
9821240	-12.2363	-11.9647	-11.8127	-11.7725	-11.7264
9821260	-12.2366	-11.9651	-11.8131	-11.7729	-11.7268
9821280	-12.237	-11.9655	-11.8135	-11.7733	-11.7272
9821300	-12.2374	-11.9659	-11.8139	-11.7737	-11.7276
9821320	-12.2378	-11.9663	-11.8143	-11.7741	-11.728
9821340	-12.2382	-11.9666	-11.8147	-11.7745	-11.7284
9821360	-12.2386	-11.967	-11.8151	-11.7749	-11.7287
9821380	-12.239	-11.9674	-11.8155	-11.7753	-11.7291
9821400	-12.2394	-11.9678	-11.8158	-11.7757	-11.7295
9821420	-12.2398	-11.9682	-11.8162	-11.776	-11.7299
9821440	-12.2402	-11.9686	-11.8166	-11.7764	-11.7303
9821460	-12.2406	-11.969	-11.817	-11.7768	-11.7307
9821480	-12.241	-11.9694	-11.8174	-11.7772	-11.7311
9821500	-12.2414	-11.9698	-11.8178	-11.7776	-11.7315
9821520	-12.2418	-11.9702	-11.8182	-11.778	-11.7318
9821540	-12.2422	-11.9705	-11.8186	-11.7784	-11.7322
9821560	-12.2426	-11.9709	-11.8189	-11.7788	-11.7326
9821580	-12.243	-11.9713	-11.8193	-11.7791	-11.733
9821600	-12.2434	-11.9717	-11.8197	-11.7795	-11.7334
9821620	-12.2438	-11.9721	-11.8201	-11.7799	-11.7338
9821640	-12.2441	-11.9725	-11.8205	-11.7803	-11.7342
9821660	-12.2445	-11.9729	-11.8209	-11.7807	-11.7346
9821680	-12.2449	-11.9733	-11.8213	-11.7811	-11.7349
9821700	-12.2453	-11.9737	-11.8217	-11.7815	-11.7353
9821720	-12.2457	-11.974	-11.8221	-11.7819	-11.7357
9821740	-12.2461	-11.9744	-11.8224	-11.7822	-11.7361
9821760	-12.2465	-11.9748	-11.8228	-11.7826	-11.7365
9821780	-12.2469	-11.9752	-11.8232	-11.783	-11.7369
9821800	-12.2473	-11.9756	-11.8236	-11.7834	-11.7373
9821820	-12.2477	-11.976	-11.824	-11.7838	-11.7377
9821840	-12.2481	-11.9764	-11.8244	-11.7842	-11.738
9821860	-12.2485	-11.9768	-11.8248	-11.7846	-11.7384
9821880	-12.2489	-11.9772	-11.8252	-11.785	-11.7388
9821900	-12.2493	-11.9776	-11.8255	-11.7853	-11.7392
9821920	-12.2497	-11.9779	-11.8259	-11.7857	-11.7396
9821940	-12.2501	-11.9783	-11.8263	-11.7861	-11.74
9821960	-12.2505	-11.9787	-11.8267	-11.7865	-11.7404
9821980	-12.2508	-11.9791	-11.8271	-11.7869	-11.7408
9822000	-12.2513	-11.9795	-11.8275	-11.7873	-11.7411
9822020	-12.2516	-11.9799	-11.8279	-11.7877	-11.7415
9822040	-12.252	-11.9803	-11.8283	-11.7881	-11.7419
9822060	-12.2524	-11.9807	-11.8286	-11.7884	-11.7423
9822080	-12.2528	-11.981	-11.829	-11.7888	-11.7427
9822100	-12.2532	-11.9814	-11.8294	-11.7892	-11.7431
9822120	-12.2536	-11.9818	-11.8298	-11.7896	-11.7435
9822140	-12.254	-11.9822	-11.8302	-11.79	-11.7439
9822160	-12.2544	-11.9826	-11.8306	-11.7904	-11.7442
9822180	-12.2548	-11.983	-11.831	-11.7908	-11.7446
9822200	-12.2552	-11.9834	-11.8314	-11.7912	-11.745
9822220	-12.2556	-11.9838	-11.8317	-11.7916	-11.7454
9822240	-12.256	-11.9842	-11.8321	-11.7919	-11.7458
9822260	-12.2564	-11.9846	-11.8325	-11.7923	-11.7462
9822280	-12.2568	-11.9849	-11.8329	-11.7927	-11.7466
9822300	-12.2572	-11.9853	-11.8333	-11.7931	-11.747
9822320	-12.2576	-11.9857	-11.8337	-11.7935	-11.7474
9822340	-12.2579	-11.9861	-11.8341	-11.7939	-11.7477
9822360	-12.2583	-11.9865	-11.8345	-11.7943	-11.7481
9822380	-12.2587	-11.9869	-11.8348	-11.7947	-11.7485
9822400	-12.2591	-11.9873	-11.8352	-11.795	-11.7489
9822420	-12.2595	-11.9877	-11.8356	-11.7954	-11.7493
9822440	-12.2599	-11.988	-11.836	-11.7958	-11.7497
9822460	-12.2603	-11.9884	-11.8364	-11.7962	-11.7501
9822480	-12.2607	-11.9888	-11.8368	-11.7966	-11.7505
9822500	-12.2611	-11.9892	-11.8372	-11.797	-11.7508
9822520	-12.2615	-11.9896	-11.8376	-11.7974	-11.7512
9822540	-12.2619	-11.99	-11.8379	-11.7978	-11.7516
9822560	-12.2623	-11.9904	-11.8383	-11.7981	-11.752
9822580	-12.2627	-11.9908	-11.8387	-11.7985	-11.7524
9822600	-12.2631	-11.9912	-11.8391	-11.7989	-11.7528
9822620	-12.2635	-11.9916	-11.8395	-11.7993	-11.7532
9822640	-12.2639	-11.9919	-11.8399	-11.7997	-11.7536
9822660	-12.2643	-11.9923	-11.8403	-11.8001	-11.7539
9822680	-12.2646	-11.9927	-11.8407	-11.8005	-11.7543
9822700	-12.265	-11.9931	-11.841	-11.8009	-11.7547
9822720	-12.2654	-11.9935	-11.8414	-11.8012	-11.7551
9822740	-12.2658	-11.9939	-11.8418	-11.8016	-11.7555
9822760	-12.2662	-11.9943	-11.8422	-11.802	-11.7559
9822780	-12.2666	-11.9947	-11.8426	-11.8024	-11.7563
9822800	-12.267	-11.9951	-11.843	-11.8028	-11.7567
9822820	-12.2674	-11.9954	-11.8434	-11.8032	-11.757
9822840	-12.2678	-11.9958	-11.8438	-11.8036	-11.7574
9822860	-12.2682	-11.9962	-11.8442	-11.804	-11.7578
9822880	-12.2686	-11.9966	-11.8445	-11.8043	-11.7582
9822900	-12.269	-11.997	-11.8449	-11.8047	-11.7586
9822920	-12.2694	-11.9974	-11.8453	-11.8051	-11.759
9822940	-12.2698	-11.9978	-11.8457	-11.8055	-11.7594
9822960	-12.2702	-11.9982	-11.8461	-11.8059	-11.7598
9822980	-12.2706	-11.9985	-11.8465	-11.8063	-11.7601
9823000	-12.2709	-11.9989	-11.8469	-11.8067	-11.7605
9823020	-12.2713	-11.9993	-11.8473	-11.8071	-11.7609
9823040	-12.2717	-11.9997	-11.8476	-11.8074	-11.7613
9823060	-12.2721	-12.0001	-11.848	-11.8078	-11.7617
9823080	-12.2725	-12.0005	-11.8484	-11.8082	-11.7621
9823100	-12.2729	-12.0009	-11.8488	-11.8086	-11.7625
9823120	-12.2733	-12.0013	-11.8492	-11.809	-11.7629
9823140	-12.2737	-12.0017	-11.8496	-11.8094	-11.7632
9823160	-12.2741	-12.0021	-11.85	-11.8098	-11.7636
9823180	-12.2745	-12.0024	-11.8504	-11.8102	-11.764
9823200	-12.2749	-12.0028	-11.8507	-11.8105	-11.7644
9823220	-12.2753	-12.0032	-11.8511	-11.8109	-11.7648
9823240	-12.2757	-12.0036	-11.8515	-11.8113	-11.7652
9823260	-12.2761	-12.004	-11.8519	-11.8117	-11.7656
9823280	-12.2765	-12.0044	-11.8523	-11.8121	-11.766
9823300	-12.2769	-12.0048	-11.8527	-11.8125	-11.7663
9823320	-12.2773	-12.0052	-11.8531	-11.8129	-11.7667
9823340	-12.2776	-12.0055	-11.8535	-11.8133	-11.7671
9823360	-12.278	-12.0059	-11.8538	-11.8136	-11.7675
9823380	-12.2784	-12.0063	-11.8542	-11.814	-11.7679
9823400	-12.2788	-12.0067	-11.8546	-11.8144	-11.7683
9823420	-12.2792	-12.0071	-11.855	-11.8148	-11.7687
9823440	-12.2796	-12.0075	-11.8554	-11.8152	-11.7691
9823460	-12.28	-12.0079	-11.8558	-11.8156	-11.7694
9823480	-12.2804	-12.0083	-11.8562	-11.816	-11.7698
9823500	-12.2808	-12.0087	-11.8566	-11.8163	-11.7702
9823520	-12.2812	-12.0091	-11.8569	-11.8167	-11.7706
9823540	-12.2816	-12.0094	-11.8573	-11.8171	-11.771
9823560	-12.282	-12.0098	-11.8577	-11.8175	-11.7714
9823580	-12.2824	-12.0102	-11.8581	-11.8179	-11.7718
9823600	-12.2828	-12.0106	-11.8585	-11.8183	-11.7721
9823620	-12.2831	-12.011	-11.8589	-11.8187	-11.7725
9823640	-12.2835	-12.0114	-11.8593	-11.8191	-11.7729
9823660	-12.2839	-12.0118	-11.8597	-11.8194	-11.7733
9823680	-12.2843	-12.0122	-11.86	-11.8198	-11.7737
9823700	-12.2847	-12.0125	-11.8604	-11.8202	-11.7741
9823720	-12.2851	-12.0129	-11.8608	-11.8206	-11.7745
9823740	-12.2855	-12.0133	-11.8612	-11.821	-11.7749
9823760	-12.2859	-12.0137	-11.8616	-11.8214	-11.7752
9823780	-12.2863	-12.0141	-11.862	-11.8218	-11.7756
9823800	-12.2867	-12.0145	-11.8624	-11.8222	-11.776
9823820	-12.2871	-12.0149	-11.8628	-11.8225	-11.7764
9823840	-12.2875	-12.0153	-11.8631	-11.8229	-11.7768
9823860	-12.2879	-12.0157	-11.8635	-11.8233	-11.7772
9823880	-12.2883	-12.016	-11.8639	-11.8237	-11.7776
9823900	-12.2887	-12.0164	-11.8643	-11.8241	-11.778
9823920	-12.289	-12.0168	-11.8647	-11.8245	-11.7783
9823940	-12.2895	-12.0172	-11.8651	-11.8249	-11.7787
9823960	-12.2898	-12.0176	-11.8655	-11.8253	-11.7791
9823980	-12.2902	-12.018	-11.8659	-11.8256	-11.7795
9824000	-12.2906	-12.0184	-11.8662	-11.826	-11.7799
9824020	-12.291	-12.0188	-11.8666	-11.8264	-11.7803
9824040	-12.2914	-12.0191	-11.867	-11.8268	-11.7807
9824060	-12.2918	-12.0195	-11.8674	-11.8272	-11.7811
9824080	-12.2922	-12.0199	-11.8678	-11.8276	-11.7814
9824100	-12.2926	-12.0203	-11.8682	-11.828	-11.7818
9824120	-12.293	-12.0207	-11.8686	-11.8284	-11.7822
9824140	-12.2934	-12.0211	-11.8689	-11.8287	-11.7826
9824160	-12.2938	-12.0215	-11.8693	-11.8291	-11.783
9824180	-12.2942	-12.0219	-11.8697	-11.8295	-11.7834
9824200	-12.2946	-12.0222	-11.8701	-11.8299	-11.7838
9824220	-12.295	-12.0226	-11.8705	-11.8303	-11.7842
9824240	-12.2953	-12.023	-11.8709	-11.8307	-11.7845
9824260	-12.2957	-12.0234	-11.8713	-11.8311	-11.7849
9824280	-12.2961	-12.0238	-11.8717	-11.8315	-11.7853
9824300	-12.2965	-12.0242	-11.872	-11.8318	-11.7857
9824320	-12.2969	-12.0246	-11.8724	-11.8322	-11.7861
9824340	-12.2973	-12.025	-11.8728	-11.8326	-11.7865
9824360	-12.2977	-12.0254	-11.8732	-11.833	-11.7869
9824380	-12.2981	-12.0258	-11.8736	-11.8334	-11.7873
9824400	-12.2985	-12.0261	-11.874	-11.8338	-11.7876
9824420	-12.2989	-12.0265	-11.8744	-11.8342	-11.788
9824440	-12.2993	-12.0269	-11.8748	-11.8345	-11.7884
9824460	-12.2997	-12.0273	-11.8751	-11.8349	-11.7888
9824480	-12.3001	-12.0277	-11.8755	-11.8353	-11.7892
9824500	-12.3004	-12.0281	-11.8759	-11.8357	-11.7896
9824520	-12.3008	-12.0285	-11.8763	-11.8361	-11.79
9824540	-12.3012	-12.0289	-11.8767	-11.8365	-11.7904
9824560	-12.3016	-12.0292	-11.8771	-11.8369	-11.7907
9824580	-12.302	-12.0296	-11.8775	-11.8372	-11.7911
9824600	-12.3024	-12.03	-11.8779	-11.8376	-11.7915
9824620	-12.3028	-12.0304	-11.8782	-11.838	-11.7919
9824640	-12.3032	-12.0308	-11.8786	-11.8384	-11.7923
9824660	-12.3036	-12.0312	-11.879	-11.8388	-11.7927
9824680	-12.304	-12.0316	-11.8794	-11.8392	-11.793
9824700	-12.3044	-12.032	-11.8798	-11.8396	-11.7934
9824720	-12.3048	-12.0323	-11.8802	-11.84	-11.7938
9824740	-12.3052	-12.0327	-11.8806	-11.8404	-11.7942
9824760	-12.3056	-12.0331	-11.881	-11.8407	-11.7946
9824780	-12.3059	-12.0335	-11.8813	-11.8411	-11.795
9824800	-12.3063	-12.0339	-11.8817	-11.8415	-11.7954
9824820	-12.3067	-12.0343	-11.8821	-11.8419	-11.7958
9824840	-12.3071	-12.0347	-11.8825	-11.8423	-11.7962
9824860	-12.3075	-12.0351	-11.8829	-11.8427	-11.7965
9824880	-12.3079	-12.0355	-11.8833	-11.8431	-11.7969
9824900	-12.3083	-12.0358	-11.8836	-11.8434	-11.7973
9824920	-12.3087	-12.0362	-11.884	-11.8438	-11.7977
9824940	-12.3091	-12.0366	-11.8844	-11.8442	-11.7981
9824960	-12.3095	-12.037	-11.8848	-11.8446	-11.7985
9824980	-12.3099	-12.0374	-11.8852	-11.845	-11.7989
9825000	-12.3103	-12.0378	-11.8856	-11.8454	-11.7992
9825020	-12.3107	-12.0382	-11.886	-11.8458	-11.7996
9825040	-12.311	-12.0386	-11.8864	-11.8461	-11.8
9825060	-12.3115	-12.0389	-11.8867	-11.8465	-11.8004
9825080	-12.3118	-12.0393	-11.8871	-11.8469	-11.8008
9825100	-12.3122	-12.0397	-11.8875	-11.8473	-11.8012
9825120	-12.3126	-12.0401	-11.8879	-11.8477	-11.8016
9825140	-12.313	-12.0405	-11.8883	-11.8481	-11.8019
9825160	-12.3134	-12.0409	-11.8887	-11.8485	-11.8023
9825180	-12.3138	-12.0413	-11.8891	-11.8489	-11.8027
9825200	-12.3142	-12.0417	-11.8895	-11.8492	-11.8031
9825220	-12.3146	-12.042	-11.8898	-11.8496	-11.8035
9825240	-12.315	-12.0424	-11.8902	-11.85	-11.8039
9825260	-12.3154	-12.0428	-11.8906	-11.8504	-11.8043
9825280	-12.3158	-12.0432	-11.891	-11.8508	-11.8047
9825300	-12.3162	-12.0436	-11.8914	-11.8512	-11.805
9825320	-12.3165	-12.044	-11.8918	-11.8516	-11.8054
9825340	-12.3169	-12.0444	-11.8922	-11.852	-11.8058
9825360	-12.3173	-12.0448	-11.8925	-11.8523	-11.8062
9825380	-12.3177	-12.0451	-11.8929	-11.8527	-11.8066
9825400	-12.3181	-12.0455	-11.8933	-11.8531	-11.807
9825420	-12.3185	-12.0459	-11.8937	-11.8535	-11.8074
9825440	-12.3189	-12.0463	-11.8941	-11.8539	-11.8078
9825460	-12.3193	-12.0467	-11.8945	-11.8543	-11.8081
9825480	-12.3197	-12.0471	-11.8949	-11.8547	-11.8085
9825500	-12.3201	-12.0475	-11.8953	-11.8551	-11.8089
9825520	-12.3205	-12.0479	-11.8956	-11.8554	-11.8093
9825540	-12.3209	-12.0482	-11.896	-11.8558	-11.8097
9825560	-12.3212	-12.0486	-11.8964	-11.8562	-11.8101
9825580	-12.3216	-12.049	-11.8968	-11.8566	-11.8105
9825600	-12.322	-12.0494	-11.8972	-11.857	-11.8109
9825620	-12.3224	-12.0498	-11.8976	-11.8574	-11.8112
9825640	-12.3228	-12.0502	-11.898	-11.8577	-11.8116
9825660	-12.3232	-12.0506	-11.8984	-11.8581	-11.812
9825680	-12.3236	-12.051	-11.8987	-11.8585	-11.8124
9825700	-12.324	-12.0513	-11.8991	-11.8589	-11.8128
9825720	-12.3244	-12.0517	-11.8995	-11.8593	-11.8132
9825740	-12.3248	-12.0521	-11.8999	-11.8597	-11.8135
9825760	-12.3252	-12.0525	-11.9003	-11.8601	-11.8139
9825780	-12.3256	-12.0529	-11.9007	-11.8605	-11.8143
9825800	-12.326	-12.0533	-11.9011	-11.8608	-11.8147
9825820	-12.3263	-12.0537	-11.9014	-11.8612	-11.8151
9825840	-12.3267	-12.0541	-11.9018	-11.8616	-11.8155
9825860	-12.3271	-12.0544	-11.9022	-11.862	-11.8159
9825880	-12.3275	-12.0548	-11.9026	-11.8624	-11.8163
9825900	-12.3279	-12.0552	-11.903	-11.8628	-11.8166
9825920	-12.3283	-12.0556	-11.9034	-11.8632	-11.817
9825940	-12.3287	-12.056	-11.9038	-11.8636	-11.8174
9825960	-12.3291	-12.0564	-11.9041	-11.8639	-11.8178
9825980	-12.3295	-12.0568	-11.9045	-11.8643	-11.8182
9826000	-12.3299	-12.0572	-11.9049	-11.8647	-11.8186
9826020	-12.3303	-12.0575	-11.9053	-11.8651	-11.819
9826040	-12.3307	-12.0579	-11.9057	-11.8655	-11.8194
9826060	-12.331	-12.0583	-11.9061	-11.8659	-11.8197
9826080	-12.3315	-12.0587	-11.9065	-11.8663	-11.8201
9826100	-12.3318	-12.0591	-11.9069	-11.8666	-11.8205
9826120	-12.3322	-12.0595	-11.9072	-11.867	-11.8209
9826140	-12.3326	-12.0599	-11.9076	-11.8674	-11.8213
9826160	-12.333	-12.0602	-11.908	-11.8678	-11.8217
9826180	-12.3334	-12.0606	-11.9084	-11.8682	-11.8221
9826200	-12.3338	-12.061	-11.9088	-11.8686	-11.8224
9826220	-12.3342	-12.0614	-11.9092	-11.869	-11.8228
9826240	-12.3346	-12.0618	-11.9096	-11.8694	-11.8232
9826260	-12.335	-12.0622	-11.91	-11.8697	-11.8236
9826280	-12.3354	-12.0626	-11.9103	-11.8701	-11.824
9826300	-12.3358	-12.063	-11.9107	-11.8705	-11.8244
9826320	-12.3361	-12.0633	-11.9111	-11.8709	-11.8248
9826340	-12.3365	-12.0637	-11.9115	-11.8713	-11.8252
9826360	-12.3369	-12.0641	-11.9119	-11.8717	-11.8255
9826380	-12.3373	-12.0645	-11.9123	-11.872	-11.8259
9826400	-12.3377	-12.0649	-11.9126	-11.8724	-11.8263
9826420	-12.3381	-12.0653	-11.913	-11.8728	-11.8267
9826440	-12.3385	-12.0657	-11.9134	-11.8732	-11.8271
9826460	-12.3389	-12.0661	-11.9138	-11.8736	-11.8275
9826480	-12.3393	-12.0664	-11.9142	-11.874	-11.8279
9826500	-12.3397	-12.0668	-11.9146	-11.8744	-11.8282
9826520	-12.3401	-12.0672	-11.915	-11.8748	-11.8286
9826540	-12.3405	-12.0676	-11.9154	-11.8751	-11.829
9826560	-12.3408	-12.068	-11.9157	-11.8755	-11.8294
9826580	-12.3412	-12.0684	-11.9161	-11.8759	-11.8298
9826600	-12.3416	-12.0688	-11.9165	-11.8763	-11.8302
9826620	-12.342	-12.0692	-11.9169	-11.8767	-11.8306
9826640	-12.3424	-12.0695	-11.9173	-11.8771	-11.8309
9826660	-12.3428	-12.0699	-11.9177	-11.8775	-11.8313
9826680	-12.3432	-12.0703	-11.9181	-11.8778	-11.8317
9826700	-12.3436	-12.0707	-11.9184	-11.8782	-11.8321
9826720	-12.344	-12.0711	-11.9188	-11.8786	-11.8325
9826740	-12.3444	-12.0715	-11.9192	-11.879	-11.8329
9826760	-12.3448	-12.0719	-11.9196	-11.8794	-11.8333
9826780	-12.3452	-12.0723	-11.92	-11.8798	-11.8337
9826800	-12.3455	-12.0726	-11.9204	-11.8802	-11.834
9826820	-12.3459	-12.073	-11.9208	-11.8805	-11.8344
9826840	-12.3463	-12.0734	-11.9212	-11.8809	-11.8348
9826860	-12.3467	-12.0738	-11.9215	-11.8813	-11.8352
9826880	-12.3471	-12.0742	-11.9219	-11.8817	-11.8356
9826900	-12.3475	-12.0746	-11.9223	-11.8821	-11.836
9826920	-12.3479	-12.075	-11.9227	-11.8825	-11.8363
9826940	-12.3483	-12.0754	-11.9231	-11.8829	-11.8367
9826960	-12.3487	-12.0757	-11.9235	-11.8833	-11.8371
9826980	-12.3491	-12.0761	-11.9238	-11.8836	-11.8375
9827000	-12.3494	-12.0765	-11.9242	-11.884	-11.8379
9827020	-12.3498	-12.0769	-11.9246	-11.8844	-11.8383
9827040	-12.3502	-12.0773	-11.925	-11.8848	-11.8387
9827060	-12.3506	-12.0777	-11.9254	-11.8852	-11.8391
9827080	-12.351	-12.0781	-11.9258	-11.8856	-11.8394
9827100	-12.3514	-12.0784	-11.9262	-11.8859	-11.8398
9827120	-12.3518	-12.0788	-11.9266	-11.8863	-11.8402
9827140	-12.3522	-12.0792	-11.9269	-11.8867	-11.8406
9827160	-12.3526	-12.0796	-11.9273	-11.8871	-11.841
9827180	-12.353	-12.08	-11.9277	-11.8875	-11.8414
9827200	-12.3534	-12.0804	-11.9281	-11.8879	-11.8418
9827220	-12.3537	-12.0808	-11.9285	-11.8883	-11.8422
9827240	-12.3542	-12.0811	-11.9289	-11.8887	-11.8425
9827260	-12.3545	-12.0815	-11.9292	-11.889	-11.8429
9827280	-12.3549	-12.0819	-11.9296	-11.8894	-11.8433
9827300	-12.3553	-12.0823	-11.93	-11.8898	-11.8437
9827320	-12.3557	-12.0827	-11.9304	-11.8902	-11.8441
9827340	-12.3561	-12.0831	-11.9308	-11.8906	-11.8445
9827360	-12.3565	-12.0835	-11.9312	-11.891	-11.8448
9827380	-12.3569	-12.0839	-11.9316	-11.8914	-11.8452
9827400	-12.3573	-12.0843	-11.932	-11.8917	-11.8456
9827420	-12.3577	-12.0846	-11.9323	-11.8921	-11.846
9827440	-12.3581	-12.085	-11.9327	-11.8925	-11.8464
9827460	-12.3584	-12.0854	-11.9331	-11.8929	-11.8468
9827480	-12.3588	-12.0858	-11.9335	-11.8933	-11.8472
9827500	-12.3592	-12.0862	-11.9339	-11.8937	-11.8476
9827520	-12.3596	-12.0866	-11.9343	-11.8941	-11.8479
9827540	-12.36	-12.0869	-11.9347	-11.8944	-11.8483
9827560	-12.3604	-12.0873	-11.935	-11.8948	-11.8487
9827580	-12.3608	-12.0877	-11.9354	-11.8952	-11.8491
9827600	-12.3612	-12.0881	-11.9358	-11.8956	-11.8495
9827620	-12.3616	-12.0885	-11.9362	-11.896	-11.8499
9827640	-12.362	-12.0889	-11.9366	-11.8964	-11.8503
9827660	-12.3623	-12.0893	-11.937	-11.8968	-11.8506
9827680	-12.3627	-12.0897	-11.9374	-11.8971	-11.851
9827700	-12.3631	-12.09	-11.9377	-11.8975	-11.8514
9827720	-12.3635	-12.0904	-11.9381	-11.8979	-11.8518
9827740	-12.3639	-12.0908	-11.9385	-11.8983	-11.8522
9827760	-12.3643	-12.0912	-11.9389	-11.8987	-11.8526
9827780	-12.3647	-12.0916	-11.9393	-11.8991	-11.853
9827800	-12.3651	-12.092	-11.9397	-11.8995	-11.8533
9827820	-12.3655	-12.0924	-11.9401	-11.8999	-11.8537
9827840	-12.3659	-12.0928	-11.9404	-11.9002	-11.8541
9827860	-12.3663	-12.0931	-11.9408	-11.9006	-11.8545
9827880	-12.3666	-12.0935	-11.9412	-11.901	-11.8549
9827900	-12.367	-12.0939	-11.9416	-11.9014	-11.8553
9827920	-12.3674	-12.0943	-11.942	-11.9018	-11.8557
9827940	-12.3678	-12.0947	-11.9424	-11.9022	-11.856
9827960	-12.3682	-12.0951	-11.9428	-11.9025	-11.8564
9827980	-12.3686	-12.0954	-11.9431	-11.9029	-11.8568
9828000	-12.369	-12.0958	-11.9435	-11.9033	-11.8572
9828020	-12.3694	-12.0962	-11.9439	-11.9037	-11.8576
9828040	-12.3698	-12.0966	-11.9443	-11.9041	-11.858
9828060	-12.3702	-12.097	-11.9447	-11.9045	-11.8584
9828080	-12.3705	-12.0974	-11.9451	-11.9049	-11.8588
9828100	-12.371	-12.0978	-11.9455	-11.9053	-11.8591
9828120	-12.3713	-12.0982	-11.9458	-11.9056	-11.8595
9828140	-12.3717	-12.0985	-11.9462	-11.906	-11.8599
9828160	-12.3721	-12.0989	-11.9466	-11.9064	-11.8603
9828180	-12.3725	-12.0993	-11.947	-11.9068	-11.8607
9828200	-12.3729	-12.0997	-11.9474	-11.9072	-11.8611
9828220	-12.3733	-12.1001	-11.9478	-11.9076	-11.8614
9828240	-12.3737	-12.1005	-11.9482	-11.9079	-11.8618
9828260	-12.3741	-12.1009	-11.9485	-11.9083	-11.8622
9828280	-12.3745	-12.1013	-11.9489	-11.9087	-11.8626
9828300	-12.3749	-12.1016	-11.9493	-11.9091	-11.863
9828320	-12.3752	-12.102	-11.9497	-11.9095	-11.8634
9828340	-12.3756	-12.1024	-11.9501	-11.9099	-11.8638
9828360	-12.376	-12.1028	-11.9505	-11.9103	-11.8642
9828380	-12.3764	-12.1032	-11.9509	-11.9106	-11.8645
9828400	-12.3768	-12.1036	-11.9512	-11.911	-11.8649
9828420	-12.3772	-12.1039	-11.9516	-11.9114	-11.8653
9828440	-12.3776	-12.1043	-11.952	-11.9118	-11.8657
9828460	-12.378	-12.1047	-11.9524	-11.9122	-11.8661
9828480	-12.3784	-12.1051	-11.9528	-11.9126	-11.8665
9828500	-12.3788	-12.1055	-11.9532	-11.913	-11.8668
9828520	-12.3791	-12.1059	-11.9535	-11.9133	-11.8672
9828540	-12.3795	-12.1063	-11.9539	-11.9137	-11.8676
9828560	-12.3799	-12.1067	-11.9543	-11.9141	-11.868
9828580	-12.3803	-12.107	-11.9547	-11.9145	-11.8684
9828600	-12.3807	-12.1074	-11.9551	-11.9149	-11.8688
9828620	-12.3811	-12.1078	-11.9555	-11.9153	-11.8692
9828640	-12.3815	-12.1082	-11.9559	-11.9157	-11.8696
9828660	-12.3819	-12.1086	-11.9563	-11.916	-11.8699
9828680	-12.3823	-12.109	-11.9566	-11.9164	-11.8703
9828700	-12.3826	-12.1093	-11.957	-11.9168	-11.8707
9828720	-12.383	-12.1097	-11.9574	-11.9172	-11.8711
9828740	-12.3834	-12.1101	-11.9578	-11.9176	-11.8715
9828760	-12.3838	-12.1105	-11.9582	-11.918	-11.8719
9828780	-12.3842	-12.1109	-11.9586	-11.9184	-11.8722
9828800	-12.3846	-12.1113	-11.9589	-11.9187	-11.8726
9828820	-12.385	-12.1117	-11.9593	-11.9191	-11.873
9828840	-12.3854	-12.1121	-11.9597	-11.9195	-11.8734
9828860	-12.3858	-12.1124	-11.9601	-11.9199	-11.8738
9828880	-12.3862	-12.1128	-11.9605	-11.9203	-11.8742
9828900	-12.3865	-12.1132	-11.9609	-11.9207	-11.8746
9828920	-12.3869	-12.1136	-11.9613	-11.921	-11.8749
9828940	-12.3873	-12.114	-11.9617	-11.9214	-11.8753
9828960	-12.3877	-12.1144	-11.962	-11.9218	-11.8757
9828980	-12.3881	-12.1148	-11.9624	-11.9222	-11.8761
9829000	-12.3885	-12.1151	-11.9628	-11.9226	-11.8765
9829020	-12.3889	-12.1155	-11.9632	-11.923	-11.8769
9829040	-12.3893	-12.1159	-11.9636	-11.9234	-11.8773
9829060	-12.3897	-12.1163	-11.964	-11.9238	-11.8776
9829080	-12.3901	-12.1167	-11.9643	-11.9241	-11.878
9829100	-12.3904	-12.1171	-11.9647	-11.9245	-11.8784
9829120	-12.3908	-12.1175	-11.9651	-11.9249	-11.8788
9829140	-12.3912	-12.1178	-11.9655	-11.9253	-11.8792
9829160	-12.3916	-12.1182	-11.9659	-11.9257	-11.8796
9829180	-12.392	-12.1186	-11.9663	-11.9261	-11.88
9829200	-12.3924	-12.119	-11.9666	-11.9265	-11.8803
9829220	-12.3928	-12.1194	-11.967	-11.9268	-11.8807
9829240	-12.3932	-12.1198	-11.9674	-11.9272	-11.8811
9829260	-12.3936	-12.1202	-11.9678	-11.9276	-11.8815
9829280	-12.394	-12.1205	-11.9682	-11.928	-11.8819
9829300	-12.3943	-12.1209	-11.9686	-11.9284	-11.8823
9829320	-12.3947	-12.1213	-11.969	-11.9288	-11.8826
9829340	-12.3951	-12.1217	-11.9694	-11.9291	-11.883
9829360	-12.3955	-12.1221	-11.9697	-11.9295	-11.8834
9829380	-12.3959	-12.1225	-11.9701	-11.9299	-11.8838
9829400	-12.3963	-12.1229	-11.9705	-11.9303	-11.8842
9829420	-12.3967	-12.1232	-11.9709	-11.9307	-11.8846
9829440	-12.3971	-12.1236	-11.9713	-11.9311	-11.885
9829460	-12.3975	-12.124	-11.9717	-11.9314	-11.8854
9829480	-12.3979	-12.1244	-11.972	-11.9318	-11.8857
9829500	-12.3982	-12.1248	-11.9724	-11.9322	-11.8861
9829520	-12.3986	-12.1252	-11.9728	-11.9326	-11.8865
9829540	-12.399	-12.1256	-11.9732	-11.933	-11.8869
9829560	-12.3994	-12.1259	-11.9736	-11.9334	-11.8873
9829580	-12.3998	-12.1263	-11.974	-11.9338	-11.8877
9829600	-12.4002	-12.1267	-11.9744	-11.9342	-11.888
9829620	-12.4006	-12.1271	-11.9747	-11.9345	-11.8884
9829640	-12.401	-12.1275	-11.9751	-11.9349	-11.8888
9829660	-12.4014	-12.1279	-11.9755	-11.9353	-11.8892
9829680	-12.4017	-12.1282	-11.9759	-11.9357	-11.8896
9829700	-12.4021	-12.1286	-11.9763	-11.9361	-11.89
9829720	-12.4025	-12.129	-11.9767	-11.9365	-11.8904
9829740	-12.4029	-12.1294	-11.9771	-11.9368	-11.8908
9829760	-12.4033	-12.1298	-11.9774	-11.9372	-11.8911
9829780	-12.4037	-12.1302	-11.9778	-11.9376	-11.8915
9829800	-12.4041	-12.1306	-11.9782	-11.938	-11.8919
9829820	-12.4045	-12.131	-11.9786	-11.9384	-11.8923
9829840	-12.4048	-12.1313	-11.979	-11.9388	-11.8927
9829860	-12.4052	-12.1317	-11.9794	-11.9391	-11.8931
9829880	-12.4056	-12.1321	-11.9797	-11.9395	-11.8934
9829900	-12.406	-12.1325	-11.9801	-11.9399	-11.8938
9829920	-12.4064	-12.1329	-11.9805	-11.9403	-11.8942
9829940	-12.4068	-12.1333	-11.9809	-11.9407	-11.8946
9829960	-12.4072	-12.1336	-11.9813	-11.9411	-11.895
9829980	-12.4076	-12.134	-11.9817	-11.9415	-11.8954
9830000	-12.408	-12.1344	-11.982	-11.9419	-11.8957
9830020	-12.4084	-12.1348	-11.9824	-11.9422	-11.8961
9830040	-12.4087	-12.1352	-11.9828	-11.9426	-11.8965
9830060	-12.4091	-12.1356	-11.9832	-11.943	-11.8969
9830080	-12.4095	-12.136	-11.9836	-11.9434	-11.8973
9830100	-12.4099	-12.1363	-11.984	-11.9438	-11.8977
9830120	-12.4103	-12.1367	-11.9844	-11.9442	-11.8981
9830140	-12.4107	-12.1371	-11.9848	-11.9445	-11.8985
9830160	-12.4111	-12.1375	-11.9851	-11.9449	-11.8988
9830180	-12.4115	-12.1379	-11.9855	-11.9453	-11.8992
9830200	-12.4118	-12.1383	-11.9859	-11.9457	-11.8996
9830220	-12.4122	-12.1387	-11.9863	-11.9461	-11.9
9830240	-12.4126	-12.139	-11.9867	-11.9465	-11.9004
9830260	-12.413	-12.1394	-11.987	-11.9468	-11.9008
9830280	-12.4134	-12.1398	-11.9874	-11.9472	-11.9011
9830300	-12.4138	-12.1402	-11.9878	-11.9476	-11.9015
9830320	-12.4142	-12.1406	-11.9882	-11.948	-11.9019
9830340	-12.4146	-12.141	-11.9886	-11.9484	-11.9023
9830360	-12.415	-12.1413	-11.989	-11.9488	-11.9027
9830380	-12.4154	-12.1417	-11.9894	-11.9492	-11.9031
9830400	-12.4157	-12.1421	-11.9898	-11.9495	-11.9034
9830420	-12.4161	-12.1425	-11.9901	-11.9499	-11.9038
9830440	-12.4165	-12.1429	-11.9905	-11.9503	-11.9042
9830460	-12.4169	-12.1433	-11.9909	-11.9507	-11.9046
9830480	-12.4173	-12.1437	-11.9913	-11.9511	-11.905
9830500	-12.4177	-12.144	-11.9917	-11.9515	-11.9054
9830520	-12.4181	-12.1444	-11.9921	-11.9519	-11.9058
9830540	-12.4185	-12.1448	-11.9924	-11.9522	-11.9062
9830560	-12.4189	-12.1452	-11.9928	-11.9526	-11.9065
9830580	-12.4192	-12.1456	-11.9932	-11.953	-11.9069
9830600	-12.4196	-12.146	-11.9936	-11.9534	-11.9073
9830620	-12.42	-12.1463	-11.994	-11.9538	-11.9077
9830640	-12.4204	-12.1467	-11.9944	-11.9542	-11.9081
9830660	-12.4208	-12.1471	-11.9947	-11.9545	-11.9085
9830680	-12.4212	-12.1475	-11.9951	-11.9549	-11.9088
9830700	-12.4216	-12.1479	-11.9955	-11.9553	-11.9092
9830720	-12.422	-12.1483	-11.9959	-11.9557	-11.9096
9830740	-12.4223	-12.1487	-11.9963	-11.9561	-11.91
9830760	-12.4227	-12.1491	-11.9967	-11.9565	-11.9104
9830780	-12.4231	-12.1494	-11.997	-11.9568	-11.9108
9830800	-12.4235	-12.1498	-11.9974	-11.9572	-11.9111
9830820	-12.4239	-12.1502	-11.9978	-11.9576	-11.9115
9830840	-12.4243	-12.1506	-11.9982	-11.958	-11.9119
9830860	-12.4247	-12.151	-11.9986	-11.9584	-11.9123
9830880	-12.4251	-12.1514	-11.999	-11.9588	-11.9127
9830900	-12.4254	-12.1517	-11.9994	-11.9592	-11.9131
9830920	-12.4258	-12.1521	-11.9997	-11.9595	-11.9135
9830940	-12.4262	-12.1525	-12.0001	-11.9599	-11.9139
9830960	-12.4266	-12.1529	-12.0005	-11.9603	-11.9142
9830980	-12.427	-12.1533	-12.0009	-11.9607	-11.9146
9831000	-12.4274	-12.1537	-12.0013	-11.9611	-11.915
9831020	-12.4278	-12.154	-12.0017	-11.9615	-11.9154
9831040	-12.4282	-12.1544	-12.0021	-11.9619	-11.9158
9831060	-12.4286	-12.1548	-12.0024	-11.9622	-11.9162
9831080	-12.4289	-12.1552	-12.0028	-11.9626	-11.9165
9831100	-12.4293	-12.1556	-12.0032	-11.963	-11.9169
9831120	-12.4297	-12.156	-12.0036	-11.9634	-11.9173
9831140	-12.4301	-12.1564	-12.004	-11.9638	-11.9177
9831160	-12.4305	-12.1567	-12.0044	-11.9642	-11.9181
9831180	-12.4309	-12.1571	-12.0047	-11.9645	-11.9185
9831200	-12.4313	-12.1575	-12.0051	-11.9649	-11.9189
9831220	-12.4317	-12.1579	-12.0055	-11.9653	-11.9192
9831240	-12.4321	-12.1583	-12.0059	-11.9657	-11.9196
9831260	-12.4324	-12.1587	-12.0063	-11.9661	-11.92
9831280	-12.4328	-12.1591	-12.0067	-11.9665	-11.9204
9831300	-12.4332	-12.1594	-12.007	-11.9669	-11.9208
9831320	-12.4336	-12.1598	-12.0074	-11.9672	-11.9212
9831340	-12.434	-12.1602	-12.0078	-11.9676	-11.9215
9831360	-12.4344	-12.1606	-12.0082	-11.968	-11.9219
9831380	-12.4348	-12.161	-12.0086	-11.9684	-11.9223
9831400	-12.4352	-12.1614	-12.009	-11.9688	-11.9227
9831420	-12.4355	-12.1617	-12.0093	-11.9692	-11.9231
9831440	-12.4359	-12.1621	-12.0097	-11.9695	-11.9235
9831460	-12.4363	-12.1625	-12.0101	-11.9699	-11.9238
9831480	-12.4367	-12.1629	-12.0105	-11.9703	-11.9242
9831500	-12.4371	-12.1633	-12.0109	-11.9707	-11.9246
9831520	-12.4375	-12.1637	-12.0113	-11.9711	-11.925
9831540	-12.4379	-12.164	-12.0117	-11.9715	-11.9254
9831560	-12.4383	-12.1644	-12.012	-11.9718	-11.9258
9831580	-12.4386	-12.1648	-12.0124	-11.9722	-11.9261
9831600	-12.439	-12.1652	-12.0128	-11.9726	-11.9265
9831620	-12.4394	-12.1656	-12.0132	-11.973	-11.9269
9831640	-12.4398	-12.166	-12.0136	-11.9734	-11.9273
9831660	-12.4402	-12.1663	-12.014	-11.9738	-11.9277
9831680	-12.4406	-12.1667	-12.0143	-11.9741	-11.9281
9831700	-12.441	-12.1671	-12.0147	-11.9745	-11.9285
9831720	-12.4414	-12.1675	-12.0151	-11.9749	-11.9288
9831740	-12.4417	-12.1679	-12.0155	-11.9753	-11.9292
9831760	-12.4421	-12.1683	-12.0159	-11.9757	-11.9296
9831780	-12.4425	-12.1687	-12.0163	-11.9761	-11.93
9831800	-12.4429	-12.169	-12.0167	-11.9764	-11.9304
9831820	-12.4433	-12.1694	-12.017	-11.9768	-11.9308
9831840	-12.4437	-12.1698	-12.0174	-11.9772	-11.9312
9831860	-12.4441	-12.1702	-12.0178	-11.9776	-11.9315
9831880	-12.4445	-12.1706	-12.0182	-11.978	-11.9319
9831900	-12.4448	-12.171	-12.0186	-11.9784	-11.9323
9831920	-12.4452	-12.1714	-12.019	-11.9788	-11.9327
9831940	-12.4456	-12.1717	-12.0193	-11.9791	-11.9331
9831960	-12.446	-12.1721	-12.0197	-11.9795	-11.9335
9831980	-12.4464	-12.1725	-12.0201	-11.9799	-11.9338
9832000	-12.4468	-12.1729	-12.0205	-11.9803	-11.9342
9832020	-12.4472	-12.1733	-12.0209	-11.9807	-11.9346
9832040	-12.4476	-12.1737	-12.0213	-11.9811	-11.935
9832060	-12.4479	-12.174	-12.0216	-11.9815	-11.9354
9832080	-12.4483	-12.1744	-12.022	-11.9818	-11.9358
9832100	-12.4487	-12.1748	-12.0224	-11.9822	-11.9361
9832120	-12.4491	-12.1752	-12.0228	-11.9826	-11.9365
9832140	-12.4495	-12.1756	-12.0232	-11.983	-11.9369
9832160	-12.4499	-12.176	-12.0236	-11.9834	-11.9373
9832180	-12.4503	-12.1763	-12.0239	-11.9838	-11.9377
9832200	-12.4506	-12.1767	-12.0243	-11.9841	-11.9381
9832220	-12.451	-12.1771	-12.0247	-11.9845	-11.9384
9832240	-12.4514	-12.1775	-12.0251	-11.9849	-11.9388
9832260	-12.4518	-12.1779	-12.0255	-11.9853	-11.9392
9832280	-12.4522	-12.1783	-12.0259	-11.9857	-11.9396
9832300	-12.4526	-12.1786	-12.0262	-11.9861	-11.94
9832320	-12.453	-12.179	-12.0266	-11.9864	-11.9404
9832340	-12.4534	-12.1794	-12.027	-11.9868	-11.9408
9832360	-12.4537	-12.1798	-12.0274	-11.9872	-11.9411
9832380	-12.4541	-12.1802	-12.0278	-11.9876	-11.9415
9832400	-12.4545	-12.1806	-12.0282	-11.988	-11.9419
9832420	-12.4549	-12.1809	-12.0285	-11.9884	-11.9423
9832440	-12.4553	-12.1813	-12.0289	-11.9887	-11.9427
9832460	-12.4557	-12.1817	-12.0293	-11.9891	-11.9431
9832480	-12.4561	-12.1821	-12.0297	-11.9895	-11.9435
9832500	-12.4565	-12.1825	-12.0301	-11.9899	-11.9438
9832520	-12.4568	-12.1829	-12.0305	-11.9903	-11.9442
9832540	-12.4572	-12.1832	-12.0308	-11.9907	-11.9446
9832560	-12.4576	-12.1836	-12.0312	-11.991	-11.945
9832580	-12.458	-12.184	-12.0316	-11.9914	-11.9454
9832600	-12.4584	-12.1844	-12.032	-11.9918	-11.9458
9832620	-12.4588	-12.1848	-12.0324	-11.9922	-11.9461
9832640	-12.4592	-12.1852	-12.0328	-11.9926	-11.9465
9832660	-12.4596	-12.1855	-12.0331	-11.993	-11.9469
9832680	-12.4599	-12.1859	-12.0335	-11.9933	-11.9473
9832700	-12.4603	-12.1863	-12.0339	-11.9937	-11.9477
9832720	-12.4607	-12.1867	-12.0343	-11.9941	-11.9481
9832740	-12.4611	-12.1871	-12.0347	-11.9945	-11.9484
9832760	-12.4615	-12.1875	-12.0351	-11.9949	-11.9488
9832780	-12.4619	-12.1878	-12.0355	-11.9953	-11.9492
9832800	-12.4623	-12.1882	-12.0358	-11.9956	-11.9496
9832820	-12.4627	-12.1886	-12.0362	-11.996	-11.95
9832840	-12.463	-12.189	-12.0366	-11.9964	-11.9504
9832860	-12.4634	-12.1894	-12.037	-11.9968	-11.9507
9832880	-12.4638	-12.1898	-12.0374	-11.9972	-11.9511
9832900	-12.4642	-12.1901	-12.0378	-11.9976	-11.9515
9832920	-12.4646	-12.1905	-12.0381	-11.9979	-11.9519
[truncated: 18,354 more rows]

## Sheet: Figure 8 c
Frequency	Reflection kap=0, Rt=50	Reflection kap=0.01, Rt=50	Reflection kap=0.01, Rt=33.5	Reflection kap=0.0038, Rt=33.5
[truncated: 200,001+ more rows]

[truncated: 13 more sheets: Figure 8 d, Figure 9 b, Figure 9 c, Figure 9 d, Figure 10 a - e, Figure 10 f, Figure 11 a, Figure 13 a & b, Figure 13 c & d, Figure A1 b, Figure A2 b, Figure A3, Figure A4]
